# Supplementary material for: Bis(2,2′-bi-1H-imidazole-κ2 N 3,N 3′)bis­(dimethyl sulfoxide-κO)copper(II) bis­(tetra­fluoridoborate)
Source: Acta Crystallogr Sect E Struct Rep Online. 2010 Aug 18;66(Pt 9):m1124–5. doi: 10.1107/S1600536810031922 (PMC3008059; doi:10.1107/S1600536810031922)
Supplement: Supplementary file 1 [file e-66-m1124-sup1.cif]

##############################################################################
###                                                                        ###
###        Electronic paper (Acta Crystallographica Section E)             ###
###                                                                        ###
##############################################################################
#                                                                            #
# This CIF contains the data in a paper accepted for publication in Acta     #
# Crystallographica Section E. It conforms to the requirements of Notes      #
# for Authors for Section E, and has been peer reviewed under the auspices   #
# of the IUCr Commission on Journals.                                        #
#                                                                            #
# Full details of the Crystallographic Information File format               #
# are given in the paper "The Crystallographic Information File (CIF):       #
# a New Standard Archive File for Crystallography" by S. R. Hall, F. H.      #
# Allen and I. D. Brown [Acta Cryst. (1991), A47, 655-685].                  #
#                                                                            #
# The current version of the core CIF dictionary is obtainable from          #
# ftp://ftp.iucr.org/pub/cif_core.dic. The current version number is 2.4.    #
#                                                                            #
# Software is freely available for graphical display of the structure(s) in  #
# this CIF.  For information consult the CIF home page http://www.iucr.org/  #
# cif/home.html                                                              #
#                                                                            #
# This file may be used for bona fide research purposes within the           #
# scientific community so long as proper attribution is given to the journal # 
# article from which it was obtained.                                        #
#                                                                            #
##############################################################################
                                             
data_global
_audit_creation_method     SHELXL-97
_journal_date_recd_electronic     2010-07-18
_journal_date_accepted     2010-08-09
_journal_name_full     'Acta Crystallographica, Section E'
_journal_year     2010
_journal_volume     66
_journal_issue      9
_journal_page_first     m1124
_journal_page_last     m1125
_journal_paper_category     QM
_journal_coeditor_code     NG5003
_publ_contact_author_name     'Dr. Jin Qiong-Hua'
_publ_contact_author_address
;
    Department of Chemistry
    Capital Normal  University
    Beijing 100048
    People's Republic of China
;
_publ_contact_author_email     'jinqh204@163.com '
_publ_contact_author_fax     '861068416837'
_publ_contact_author_phone     '861068903033'
_publ_section_title
;
Bis(2,2'-bi-1<i>H</i>-imidazole-\k^2^<i>N</i>^3^,<i>N</i>^3'^)bis(dimethyl
sulfoxide-\k<i>O</i>)copper(II) bis(tetrafluoridoborate)
;
loop_
    _publ_author_name
    _publ_author_address
    'Yong-Cheng Dai'
;   Department of Chemistry
    Capital Normal  University
    Beijing 100048
    People's Republic of China
;
    'Qiong-Hua Jin'
;   Department of Chemistry
    Capital Normal  University
    Beijing 100048
    People's Republic of China
;
    'Li-Na Cui'
;   Department of Chemistry
    Capital Normal  University
    Beijing 100048
    People's Republic of China
;
    'Li-Jun Xu'
;   Department of Chemistry
    Capital Normal  University
    Beijing 100048
    People's Republic of China
;
    'Cun-Lin Zhang'
;
Beijing Key Laboratory for Terahertz Spectroscopy and Imaging
    Key Laboratory of Terahertz Optoelectronics
    Ministry of Education
    Capital Normal  University
    Beijing 100048
    People's Republic of China
;
data_I
_audit_creation_method     SHELXL-97
_chemical_name_systematic
;
Bis(2,2'-bi-1<i>H</i>-imidazole-\k^2^<i>N</i>^3^,<i>N</i>^3'^)bis(dimethyl
sulfoxide-\k<i>O</i>)copper(II) bis(tetrafluoridoborate)
;
_chemical_name_common     ?
_chemical_formula_moiety     ''C16 H24 Cu N8 O2 S2 2+, 2(B F4 -)'
_chemical_formula_sum     'C16 H24 B2 Cu F8 N8 O2 S2'
_chemical_formula_iupac     '[Cu (C6 H6 N4)2 (C2 H6 O S)2] (B F4)2'
_chemical_formula_weight     661.71
_chemical_melting_point     ?
_symmetry_cell_setting     triclinic
_symmetry_space_group_name_H-M     'P -1'
_symmetry_space_group_name_Hall     '-P 1'
loop_
    _space_group_symop_id
    _space_group_symop_operation_xyz
    1 'x, y, z'
    2 '-x, -y, -z'
_cell_length_a     7.0590(10)
_cell_length_b     10.0721(13)
_cell_length_c     10.3669(15)
_cell_angle_alpha     113.436(2)
_cell_angle_beta     96.8600(10)
_cell_angle_gamma     92.0000(10)
_cell_volume     668.68(16)
_cell_formula_units_Z     1
_cell_measurement_reflns_used     2039
_cell_measurement_theta_min     2.164
_cell_measurement_theta_max     27.081
_cell_measurement_temperature     298(2)
_exptl_crystal_description     block
_exptl_crystal_colour     green
_exptl_crystal_size_max     0.36
_exptl_crystal_size_mid     0.32
_exptl_crystal_size_min     0.20
_exptl_crystal_density_diffrn     1.643
_exptl_crystal_density_meas     ?
_exptl_crystal_density_method     'not measured'
_exptl_crystal_F_000     335
_exptl_absorpt_coefficient_mu     1.060
_exptl_absorpt_correction_type     multi-scan
_exptl_absorpt_process_details     sadabs
_exptl_absorpt_correction_T_min     0.7014
_exptl_absorpt_correction_T_max     0.8159
_exptl_special_details
;
;
_diffrn_ambient_temperature     298.0
_diffrn_radiation_type     MoK\a
_diffrn_radiation_wavelength     0.71073
_diffrn_radiation_source     'fine-focus sealed tube'
_diffrn_radiation_monochromator     graphite
_diffrn_measurement_device_type     'Bruker SMART CCD area-detector'
_diffrn_measurement_method     'phi and omega scans'
_diffrn_detector_area_resol_mean     ?
_diffrn_reflns_number     3418
_diffrn_reflns_av_R_equivalents     0.0232
_diffrn_reflns_av_sigmaI/netI     0.0411
_diffrn_reflns_theta_min     2.16
_diffrn_reflns_theta_max     24.99
_diffrn_reflns_theta_full     24.99
_diffrn_measured_fraction_theta_max     0.975
_diffrn_measured_fraction_theta_full     0.975
_diffrn_reflns_limit_h_min     -8
_diffrn_reflns_limit_h_max     8
_diffrn_reflns_limit_k_min     -11
_diffrn_reflns_limit_k_max     11
_diffrn_reflns_limit_l_min     -12
_diffrn_reflns_limit_l_max     11
_diffrn_standards_number     ?
_diffrn_standards_interval_count     ?
_diffrn_standards_interval_time     ?
_diffrn_standards_decay_%     ?
_refine_special_details
;
Refinement of <i>F</i>^2^ against ALL reflections. The weighted <i>R</i>-factor
<i>wR</i> and goodness of fit <i>S</i> are based on <i>F</i>^2^, conventional
<i>R</i>-factors <i>R</i> are based on <i>F</i>, with <i>F</i> set to zero for
negative <i>F</i>^2^. The threshold expression of <i>F</i>^2^ >
\s(<i>F</i>^2^) is used only for calculating <i>R</i>-factors(gt) <i>etc</i>.
and is not relevant to the choice of reflections for refinement.
<i>R</i>-factors based on <i>F</i>^2^ are statistically about twice as large
as those based on <i>F</i>, and <i>R</i>- factors based on ALL data will be
even larger.
;
_reflns_number_total     2293
_reflns_number_gt     1885
_reflns_threshold_expression     I>2sigma(I)
_refine_ls_structure_factor_coef     Fsqd
_refine_ls_matrix_type     full
_refine_ls_R_factor_all     0.0511
_refine_ls_R_factor_gt     0.0399
_refine_ls_wR_factor_gt     0.1016
_refine_ls_wR_factor_ref     0.1110
_refine_ls_goodness_of_fit_ref     1.032
_refine_ls_restrained_S_all     1.032
_refine_ls_number_reflns     2293
_refine_ls_number_parameters     209
_refine_ls_number_restraints     0
_refine_ls_hydrogen_treatment     constr
_refine_ls_weighting_scheme     calc
_refine_ls_weighting_details
         'calc w=1/[\s^2^(Fo^2^)+(0.0545P)^2^+0.5099P] where P=(Fo^2^+2Fc^2^)/3'
_atom_sites_solution_hydrogens     geom
_atom_sites_solution_primary     direct
_atom_sites_solution_secondary     difmap
_refine_ls_shift/su_max     0.001
_refine_ls_shift/su_mean     0.000
_refine_diff_density_max     0.340
_refine_diff_density_min     -0.323
_refine_ls_extinction_method     'SHELXL97 (Sheldrick, 2008)'
_refine_ls_extinction_coef     0.048(5)
_refine_ls_extinction_expression
                                  'Fc^*^=kFc[1+0.001xFc^2^\l^3^/sin(2\q)]^-1/4^'
loop_
    _atom_type_symbol
    _atom_type_description
    _atom_type_scat_dispersion_real
    _atom_type_scat_dispersion_imag
    _atom_type_scat_source
    'C' 'C' 0.0033 0.0016
                         'International Tables Vol C Tables 4.2.6.8 and 6.1.1.4'
    'H' 'H' 0.0000 0.0000
                         'International Tables Vol C Tables 4.2.6.8 and 6.1.1.4'
    'O' 'O' 0.0106 0.0060
                         'International Tables Vol C Tables 4.2.6.8 and 6.1.1.4'
    'N' 'N' 0.0061 0.0033
                         'International Tables Vol C Tables 4.2.6.8 and 6.1.1.4'
    'F' 'F' 0.0171 0.0103
                         'International Tables Vol C Tables 4.2.6.8 and 6.1.1.4'
    'B' 'B' 0.0013 0.0007
                         'International Tables Vol C Tables 4.2.6.8 and 6.1.1.4'
    'S' 'S' 0.1246 0.1234
                         'International Tables Vol C Tables 4.2.6.8 and 6.1.1.4'
    'Cu' 'Cu' 0.3201 1.2651
                         'International Tables Vol C Tables 4.2.6.8 and 6.1.1.4'
_computing_data_collection     'SMART (Bruker, 2007)'
_computing_cell_refinement     'SAINT-Plus (Bruker, 2007)'
_computing_data_reduction     'SAINT-Plus (Bruker, 2007)'
_computing_structure_solution     'SHELXS97 (Sheldrick, 2008)'
_computing_structure_refinement     'SHELXL97 (Sheldrick, 2008)'
_computing_molecular_graphics     'SHELXTL (Sheldrick, 2008)'
_computing_publication_material     'SHELXTL (Sheldrick, 2008)'
loop_
    _atom_site_type_symbol
    _atom_site_label
    _atom_site_fract_x
    _atom_site_fract_y
    _atom_site_fract_z
    _atom_site_U_iso_or_equiv
    _atom_site_adp_type
    _atom_site_calc_flag
    _atom_site_refinement_flags
    _atom_site_occupancy
    _atom_site_disorder_assembly
    _atom_site_disorder_group
    Cu Cu1 0.5000 0.5000 0.5000 0.0390(2) Uani d S 1 . .
    F F1 0.7595(5) 0.2780(3) 0.7673(4) 0.1074(11) Uani d . 1 A .
    F F2 0.7494(11) 0.2364(7) 0.9569(6) 0.133(3) Uani d P 0.671(10) A 1
    F F3 0.8593(16) 0.0735(12) 0.7739(12) 0.131(5) Uani d P 0.671(10) A 1
    F F4 0.5500(11) 0.1020(9) 0.7667(9) 0.111(3) Uani d P 0.671(10) A 1
    F F2' 0.676(3) 0.0585(13) 0.6485(15) 0.153(7) Uani d P 0.329(10) A 2
    F F3' 0.577(2) 0.1641(18) 0.8495(19) 0.114(7) Uani d P 0.329(10) A 2
    F F4' 0.873(3) 0.121(3) 0.844(3) 0.137(10) Uani d P 0.329(10) A 2
    N N1 0.3310(3) 0.6573(3) 0.5939(3) 0.0400(6) Uani d . 1 . .
    N N2 0.0728(4) 0.7101(3) 0.6960(3) 0.0487(7) Uani d . 1 . .
    H H2 -0.0297 0.7002 0.7297 0.058 Uiso calc R 1 . .
    N N3 0.3261(3) 0.3835(3) 0.5650(3) 0.0392(6) Uani d . 1 . .
    N N4 0.0623(4) 0.3776(3) 0.6562(3) 0.0472(7) Uani d . 1 . .
    H H4 -0.0392 0.4047 0.6943 0.057 Uiso calc R 1 . .
    O O1 0.2552(3) 0.4077(3) 0.2573(2) 0.0501(6) Uani d . 1 . .
    S S1 0.37073(11) 0.34825(10) 0.13515(8) 0.0454(3) Uani d . 1 . .
    B B2 0.7268(7) 0.1654(5) 0.8039(6) 0.0657(13) Uani d . 1 . .
    C C1 0.1883(4) 0.6060(4) 0.6387(3) 0.0378(7) Uani d . 1 . .
    C C2 0.1466(5) 0.8336(4) 0.6911(4) 0.0585(10) Uani d . 1 . .
    H H2A 0.0972 0.9235 0.7252 0.070 Uiso calc R 1 . .
    C C3 0.3060(5) 0.8018(4) 0.6273(4) 0.0526(9) Uani d . 1 . .
    H H3 0.3849 0.8663 0.6093 0.063 Uiso calc R 1 . .
    C C4 0.1839(4) 0.4588(4) 0.6222(3) 0.0377(7) Uani d . 1 . .
    C C5 0.1283(5) 0.2444(5) 0.6198(4) 0.0579(10) Uani d . 1 . .
    H H5 0.0720 0.1651 0.6303 0.069 Uiso calc R 1 . .
    C C6 0.2919(5) 0.2493(4) 0.5652(4) 0.0516(9) Uani d . 1 . .
    H H6 0.3691 0.1732 0.5329 0.062 Uiso calc R 1 . .
    C C7 0.2567(7) 0.3869(5) -0.0058(4) 0.0692(11) Uani d . 1 . .
    H H7A 0.1224 0.3562 -0.0226 0.104 Uiso calc R 1 . .
    H H7B 0.3121 0.3360 -0.0902 0.104 Uiso calc R 1 . .
    H H7C 0.2735 0.4895 0.0189 0.104 Uiso calc R 1 . .
    C C8 0.3115(7) 0.1570(5) 0.0606(5) 0.0762(13) Uani d . 1 . .
    H H8B 0.3505 0.1193 0.1304 0.114 Uiso calc R 1 . .
    H H8C 0.3765 0.1122 -0.0202 0.114 Uiso calc R 1 . .
    H H8A 0.1756 0.1363 0.0314 0.114 Uiso calc R 1 . .
loop_
    _atom_site_aniso_label
    _atom_site_aniso_U_11
    _atom_site_aniso_U_22
    _atom_site_aniso_U_33
    _atom_site_aniso_U_12
    _atom_site_aniso_U_13
    _atom_site_aniso_U_23
    Cu1 0.0288(3) 0.0399(4) 0.0538(4) 0.0093(2) 0.0220(2) 0.0197(3)
    F1 0.110(2) 0.0760(19) 0.165(3) 0.0132(16) 0.069(2) 0.066(2)
    F2 0.163(6) 0.137(5) 0.080(4) -0.018(4) 0.039(4) 0.020(3)
    F3 0.130(10) 0.099(7) 0.197(12) 0.083(7) 0.096(10) 0.067(7)
    F4 0.084(4) 0.102(6) 0.142(7) -0.037(4) -0.005(5) 0.053(5)
    F2' 0.180(15) 0.096(9) 0.129(11) 0.004(8) 0.030(10) -0.013(7)
    F3' 0.095(13) 0.124(13) 0.143(16) 0.020(10) 0.085(13) 0.056(11)
    F4' 0.098(13) 0.120(17) 0.18(2) 0.012(11) -0.044(14) 0.060(15)
    N1 0.0305(13) 0.0407(15) 0.0455(15) 0.0044(11) 0.0131(11) 0.0119(12)
    N2 0.0365(14) 0.0599(19) 0.0431(16) 0.0132(13) 0.0190(12) 0.0095(14)
    N3 0.0332(13) 0.0446(15) 0.0454(15) 0.0063(11) 0.0135(11) 0.0217(12)
    N4 0.0333(14) 0.066(2) 0.0450(16) -0.0008(13) 0.0155(12) 0.0237(14)
    O1 0.0525(14) 0.0504(14) 0.0450(13) 0.0066(11) 0.0263(11) 0.0113(11)
    S1 0.0382(5) 0.0576(6) 0.0371(5) 0.0021(4) 0.0142(3) 0.0134(4)
    B2 0.051(3) 0.052(3) 0.105(4) 0.009(2) 0.034(3) 0.037(3)
    C1 0.0261(14) 0.0506(19) 0.0314(15) 0.0073(13) 0.0100(12) 0.0092(14)
    C2 0.056(2) 0.048(2) 0.059(2) 0.0190(18) 0.0190(18) 0.0050(18)
    C3 0.050(2) 0.042(2) 0.064(2) 0.0095(15) 0.0198(17) 0.0154(17)
    C4 0.0261(14) 0.056(2) 0.0328(16) 0.0029(13) 0.0103(12) 0.0181(14)
    C5 0.055(2) 0.065(3) 0.065(2) -0.0041(19) 0.0159(18) 0.037(2)
    C6 0.050(2) 0.051(2) 0.063(2) 0.0090(16) 0.0183(17) 0.0298(18)
    C7 0.089(3) 0.070(3) 0.053(2) 0.015(2) 0.015(2) 0.026(2)
    C8 0.100(3) 0.054(3) 0.075(3) 0.020(2) 0.037(3) 0.018(2)
_geom_special_details
;
All e.s.d.'s (except the e.s.d. in the dihedral angle between two l.s. planes)
are estimated using the full covariance matrix. The cell e.s.d.'s are taken
into account individually in the estimation of e.s.d.'s in distances, angles
and torsion angles; correlations between e.s.d.'s in cell parameters are only
used when they are defined by crystal symmetry. An approximate (isotropic)
treatment of cell e.s.d.'s is used for estimating e.s.d.'s involving l.s.
planes.
;
loop_
    _geom_bond_atom_site_label_1
    _geom_bond_atom_site_label_2
    _geom_bond_site_symmetry_2
    _geom_bond_distance
    _geom_bond_publ_flag
    Cu1 N1 . 2.016(2) y
    Cu1 N1 2_666 2.016(2) y
    Cu1 N3 2_666 2.016(2) y
    Cu1 N3 . 2.016(2) y
    Cu1 O1 . 2.678(2) y
    F1 B2 . 1.351(5) n
    F2 B2 . 1.443(8) n
    F3 B2 . 1.316(9) n
    F4 B2 . 1.322(8) n
    F2' B2 . 1.529(14) n
    F3' B2 . 1.213(13) n
    F4' B2 . 1.23(2) n
    N1 C1 . 1.328(4) n
    N1 C3 . 1.378(4) n
    N2 H2 . 0.8600 n
    N2 C1 . 1.340(4) n
    N2 C2 . 1.353(5) n
    N3 C4 . 1.331(4) n
    N3 C6 . 1.365(4) n
    N4 H4 . 0.8600 n
    N4 C4 . 1.335(4) n
    N4 C5 . 1.357(5) n
    O1 S1 . 1.519(2) n
    S1 C7 . 1.769(4) n
    S1 C8 . 1.779(4) n
    C1 C4 . 1.422(5) n
    C2 H2A . 0.9300 n
    C2 C3 . 1.356(5) n
    C3 H3 . 0.9300 n
    C5 H5 . 0.9300 n
    C5 C6 . 1.353(5) n
    C6 H6 . 0.9300 n
    C7 H7A . 0.9600 n
    C7 H7B . 0.9600 n
    C7 H7C . 0.9600 n
    C8 H8B . 0.9600 n
    C8 H8C . 0.9600 n
    C8 H8A . 0.9600 n
loop_
    _geom_angle_atom_site_label_1
    _geom_angle_atom_site_label_2
    _geom_angle_atom_site_label_3
    _geom_angle_site_symmetry_1
    _geom_angle_site_symmetry_3
    _geom_angle
    _geom_angle_publ_flag
    F1 B2 F2 . . 102.1(5) n
    F1 B2 F2' . . 92.2(7) n
    F2 B2 F2' . . 165.0(7) n
    F3 B2 F1 . . 113.0(7) n
    F3 B2 F2 . . 106.0(7) n
    F3 B2 F4 . . 113.7(8) n
    F3 B2 F2' . . 71.8(8) n
    F4 B2 F1 . . 115.9(6) n
    F4 B2 F2 . . 104.4(6) n
    F4 B2 F2' . . 64.6(8) n
    F3' B2 F1 . . 114.3(9) n
    F3' B2 F2 . . 67.7(10) n
    F3' B2 F3 . . 132.6(11) n
    F3' B2 F4 . . 37.9(7) n
    F3' B2 F2' . . 102.4(11) n
    F3' B2 F4' . . 123.6(18) n
    F4' B2 F1 . . 114.2(15) n
    F4' B2 F2 . . 75.5(12) n
    F4' B2 F3 . . 31.1(11) n
    F4' B2 F4 . . 128.6(14) n
    F4' B2 F2' . . 102.9(11) n
    N1 Cu1 N1 . 2_666 180.00(16) y
    N1 Cu1 N3 2_666 2_666 82.24(10) y
    N1 Cu1 N3 2_666 . 97.76(10) y
    N1 Cu1 N3 . 2_666 97.76(10) y
    N1 Cu1 N3 . . 82.24(10) y
    N1 Cu1 O1 . . 90.17(9) y
    N1 Cu1 O1 2_666 . 89.83(9) y
    N1 C1 N2 . . 110.5(3) n
    N1 C1 C4 . . 118.0(3) n
    N1 C3 H3 . . 125.9 n
    N2 C1 C4 . . 131.6(3) n
    N2 C2 H2A . . 126.3 n
    N2 C2 C3 . . 107.3(3) n
    N3 Cu1 N3 2_666 . 180.0 n
    N3 Cu1 O1 . . 87.32(9) n
    N3 Cu1 O1 2_666 . 92.68(9) n
    N3 C4 N4 . . 110.9(3) n
    N3 C4 C1 . . 117.1(3) n
    N3 C6 H6 . . 125.3 n
    N4 C4 C1 . . 132.0(3) n
    N4 C5 H5 . . 126.6 n
    O1 S1 C7 . . 107.35(18) n
    O1 S1 C8 . . 104.93(18) n
    S1 O1 Cu1 . . 107.75(12) n
    S1 C7 H7A . . 109.5 n
    S1 C7 H7B . . 109.5 n
    S1 C7 H7C . . 109.5 n
    S1 C8 H8B . . 109.5 n
    S1 C8 H8C . . 109.5 n
    S1 C8 H8A . . 109.5 n
    C1 N1 Cu1 . . 111.0(2) n
    C1 N1 C3 . . 106.2(3) n
    C1 N2 H2 . . 126.1 n
    C1 N2 C2 . . 107.7(3) n
    C2 N2 H2 . . 126.1 n
    C2 C3 N1 . . 108.3(3) n
    C2 C3 H3 . . 125.9 n
    C3 N1 Cu1 . . 142.8(2) n
    C3 C2 H2A . . 126.3 n
    C4 N3 Cu1 . . 111.3(2) n
    C4 N3 C6 . . 105.6(3) n
    C4 N4 H4 . . 126.3 n
    C4 N4 C5 . . 107.5(3) n
    C5 N4 H4 . . 126.3 n
    C5 C6 N3 . . 109.4(3) n
    C5 C6 H6 . . 125.3 n
    C6 N3 Cu1 . . 143.0(2) n
    C6 C5 N4 . . 106.7(3) n
    C6 C5 H5 . . 126.6 n
    C7 S1 C8 . . 98.8(2) n
    H7A C7 H7B . . 109.5 n
    H7A C7 H7C . . 109.5 n
    H7B C7 H7C . . 109.5 n
    H8B C8 H8C . . 109.5 n
    H8B C8 H8A . . 109.5 n
    H8C C8 H8A . . 109.5 n
loop_
    _geom_torsion_atom_site_label_1
    _geom_torsion_atom_site_label_2
    _geom_torsion_atom_site_label_3
    _geom_torsion_atom_site_label_4
    _geom_torsion_site_symmetry_1
    _geom_torsion_site_symmetry_2
    _geom_torsion_site_symmetry_3
    _geom_torsion_site_symmetry_4
    _geom_torsion
    _geom_torsion_publ_flag
    Cu1 N1 C1 N2 . . . . -177.6(2) n
    Cu1 N1 C1 C4 . . . . 3.6(3) n
    Cu1 N1 C3 C2 . . . . 177.8(3) n
    Cu1 N3 C4 N4 . . . . 175.87(19) n
    Cu1 N3 C4 C1 . . . . -5.3(3) n
    Cu1 N3 C6 C5 . . . . -173.6(3) n
    Cu1 O1 S1 C7 . . . . -146.23(18) n
    Cu1 O1 S1 C8 . . . . 109.39(19) n
    N1 Cu1 N1 C1 2_666 . . .  -14E1(10)
                                       n
    N1 Cu1 N1 C3 2_666 . . .  4E1(10)
                                     n
    N1 Cu1 N3 C4 2_666 . . . -174.5(2) n
    N1 Cu1 N3 C4 . . . . 5.5(2) n
    N1 Cu1 N3 C6 2_666 . . . 0.1(4) n
    N1 Cu1 N3 C6 . . . . -179.9(4) n
    N1 Cu1 O1 S1 . . . . 147.85(14) n
    N1 Cu1 O1 S1 2_666 . . . -32.15(14) n
    N1 C1 C4 N3 . . . . 1.2(4) n
    N1 C1 C4 N4 . . . . 179.7(3) n
    N2 C1 C4 N3 . . . . -177.3(3) n
    N2 C1 C4 N4 . . . . 1.3(6) n
    N2 C2 C3 N1 . . . . -0.5(4) n
    N3 Cu1 N1 C1 2_666 . . . 175.1(2) n
    N3 Cu1 N1 C1 . . . . -4.9(2) n
    N3 Cu1 N1 C3 . . . . 176.9(4) n
    N3 Cu1 N1 C3 2_666 . . . -3.1(4) n
    N3 Cu1 N3 C4 2_666 . . .  -7E1(10)
                                      n
    N3 Cu1 N3 C6 2_666 . . .  11E1(10)
                                      n
    N3 Cu1 O1 S1 . . . . -129.93(14) n
    N3 Cu1 O1 S1 2_666 . . . 50.07(14) n
    N4 C5 C6 N3 . . . . -1.1(4) n
    O1 Cu1 N1 C1 . . . . 82.3(2) n
    O1 Cu1 N1 C3 . . . . -95.8(4) n
    O1 Cu1 N3 C4 . . . . -85.0(2) n
    O1 Cu1 N3 C6 . . . . 89.6(4) n
    C1 N1 C3 C2 . . . . -0.4(4) n
    C1 N2 C2 C3 . . . . 1.3(4) n
    C2 N2 C1 N1 . . . . -1.6(4) n
    C2 N2 C1 C4 . . . . 177.0(3) n
    C3 N1 C1 N2 . . . . 1.2(4) n
    C3 N1 C1 C4 . . . . -177.6(3) n
    C4 N3 C6 C5 . . . . 1.2(4) n
    C4 N4 C5 C6 . . . . 0.7(4) n
    C5 N4 C4 N3 . . . . 0.0(4) n
    C5 N4 C4 C1 . . . . -178.6(3) n
    C6 N3 C4 N4 . . . . -0.7(4) n
    C6 N3 C4 C1 . . . . 178.1(3) n
loop_
    _geom_hbond_atom_site_label_D
    _geom_hbond_atom_site_label_H
    _geom_hbond_atom_site_label_A
    _geom_hbond_site_symmetry_A
    _geom_hbond_distance_DH
    _geom_hbond_distance_HA
    _geom_hbond_distance_DA
    _geom_hbond_angle_DHA
    N2 H2 O1 2_566 0.86 1.94 2.745(4) 154.5
    N4 H4 F1 1_455 0.86 2.26 2.874(4) 128.1
    N4 H4 O1 2_566 0.86 2.40 3.127(4) 142.2
