# Supplementary material for: Bis(2,2′-bi-1H-imidazole-κ2 N 3,N 3′)bis­(dimethyl sulfoxide-κO)copper(II) bis­(tetra­fluoridoborate)
Source: Acta Crystallogr Sect E Struct Rep Online. 2010 Aug 18;66(Pt 9):m1124–5. doi: 10.1107/S1600536810031922 (PMC3008059; doi:10.1107/S1600536810031922)
Supplement: Supplementary file 2 [file e-66-m1124-Isup2.hkl]

# 
# h,k,l, Fc-squared, Fo-squared, sigma(Fo-squared) and status flag 
# 
data_I
_shelx_title ' 090428g in P-1' 
_shelx_refln_list_code          4 
_shelx_F_calc_maximum      143.88 
_exptl_crystal_F_000       335.00 
_reflns_d_resolution_high  0.8413 
 
loop_ 
 _symmetry_equiv_pos_as_xyz 
 'x, y, z' 
 '-x, -y, -z' 
 
_cell_length_a     7.0590 
_cell_length_b    10.0721 
_cell_length_c    10.3669 
_cell_angle_alpha 113.436 
_cell_angle_beta   96.860 
_cell_angle_gamma  92.000 
 
_shelx_F_squared_multiplier     1.000 
 
loop_ 
 _refln_index_h 
 _refln_index_k 
 _refln_index_l 
 _refln_F_squared_calc 
 _refln_F_squared_meas 
 _refln_F_squared_sigma 
 _refln_observed_status 
   1   0   0      938.75      891.82     28.69 o 
   2   0   0     2236.50     2210.72     51.02 o 
   3   0   0        4.86       10.28      3.06 o 
   4   0   0       30.34       23.25      1.98 o 
   5   0   0      400.17      404.84     13.91 o 
   6   0   0      170.29      167.63     10.26 o 
   7   0   0      176.13      167.03      6.73 o 
   8   0   0       16.89       20.47      3.10 o 
  -8   1   0       20.01       17.19      2.95 o 
  -7   1   0      156.72      150.55      6.35 o 
  -6   1   0       36.63       42.81      3.18 o 
  -5   1   0        1.70        0.97      1.27 o 
  -4   1   0      107.59       87.60      3.59 o 
  -3   1   0      150.13      138.48      4.45 o 
  -2   1   0      759.05      737.61     30.47 o 
  -1   1   0      250.12      232.84      8.56 o 
   0   1   0     4145.13     3207.98    108.00 o 
   1   1   0      734.07      786.65     20.00 o 
   2   1   0      501.25      494.54      9.65 o 
   3   1   0       17.55       11.77      1.02 o 
   4   1   0      675.19      624.28     15.91 o 
   5   1   0      224.80      217.33      7.03 o 
   6   1   0      348.63      395.57     11.65 o 
   7   1   0      406.50      380.64     11.86 o 
   8   1   0       19.22       19.44      3.20 o 
  -8   2   0        9.22       12.35      4.92 o 
  -7   2   0        9.04       12.64      4.33 o 
  -6   2   0      132.52      133.43      8.20 o 
  -5   2   0       10.18        8.06      2.77 o 
  -4   2   0      274.98      281.53     12.04 o 
  -3   2   0     2649.83     2689.66     90.77 o 
  -2   2   0     2765.09     2634.36     88.42 o 
  -1   2   0     6755.11     5218.73    173.16 o 
   0   2   0      986.27     1085.28     24.52 o 
   1   2   0      957.10     1061.82     35.90 o 
   2   2   0      506.77      499.00      9.81 o 
   3   2   0      483.42      514.09     10.31 o 
   4   2   0      422.83      428.09     11.55 o 
   5   2   0       17.85        9.74      1.79 o 
   6   2   0      180.23      164.67      6.27 o 
   7   2   0      124.81      131.94      5.90 o 
   8   2   0       17.70       20.35      3.08 o 
  -7   3   0       26.50       26.72      5.11 o 
  -6   3   0       16.22       19.20      4.19 o 
  -5   3   0      718.08      721.22     27.53 o 
  -4   3   0      169.08      159.84      8.05 o 
  -3   3   0      593.07      625.05     23.05 o 
  -2   3   0     1036.84      899.19     31.37 o 
  -1   3   0     2143.49     2055.97     69.08 o 
   0   3   0       11.01       12.18      1.08 o 
   1   3   0       68.08       74.60      3.52 o 
   2   3   0       90.77       82.01      2.71 o 
   3   3   0     2733.86     2786.52     61.82 o 
   4   3   0     1209.74     1234.06     29.98 o 
   5   3   0       76.57       81.29      8.08 o 
   6   3   0      195.52      193.55     10.14 o 
   7   3   0        5.19        3.44      2.14 o 
  -8   4   0       43.65       26.08      5.59 o 
  -7   4   0       24.59       13.01      4.64 o 
  -6   4   0       69.24       59.05      5.79 o 
  -5   4   0      418.49      439.80     18.31 o 
  -4   4   0      525.35      540.54     21.11 o 
  -3   4   0      665.02      741.95     27.11 o 
  -2   4   0       49.27       50.43      3.55 o 
  -1   4   0      358.40      371.63     13.87 o 
   0   4   0      447.28      547.56     13.04 o 
   1   4   0       93.58      139.22      6.03 o 
   2   4   0      647.04      655.11     15.95 o 
   3   4   0     1008.27      975.48     19.10 o 
   4   4   0      482.95      475.00     20.17 o 
   5   4   0       34.20       30.99      2.70 o 
   6   4   0        5.49        6.22      2.15 o 
   7   4   0        5.94        4.89      3.20 o 
  -5   5   0      118.06      128.09      8.09 o 
  -4   5   0      148.53      167.51      8.79 o 
  -3   5   0      194.06      163.09      8.01 o 
  -2   5   0      365.76      359.11     14.15 o 
  -1   5   0       52.69       46.99      3.44 o 
   0   5   0       44.20       32.29      1.89 o 
   1   5   0      521.69      525.60     19.02 o 
   2   5   0     1730.26     1884.13     44.03 o 
   3   5   0      589.64      619.97     13.36 o 
   4   5   0        2.70        2.44      1.49 o 
   5   5   0       24.13       21.80      4.02 o 
   6   5   0       13.30       17.34      4.05 o 
   7   5   0        2.72        2.52      3.26 o 
  -6   6   0      215.07      213.20     11.91 o 
  -5   6   0        6.95        3.99      2.97 o 
  -4   6   0       73.64       85.72      6.29 o 
  -3   6   0       55.31       47.29      4.16 o 
  -2   6   0      226.36      196.24      9.01 o 
  -1   6   0      308.67      298.75     12.20 o 
   0   6   0      178.21      191.49      8.49 o 
   2   6   0      319.27      344.51      9.51 o 
   3   6   0       45.90       46.64      2.25 o 
   4   6   0       47.70       43.19      4.58 o 
   5   6   0       49.51       47.32      5.20 o 
   6   6   0       37.43       50.02      6.39 o 
  -6   7   0       26.49       37.99      5.60 o 
  -5   7   0       19.74       20.47      4.73 o 
  -4   7   0       78.87       67.21      5.88 o 
  -3   7   0       45.45       47.07      4.47 o 
  -2   7   0      118.82      131.69      7.10 o 
  -1   7   0      129.00      122.54      6.65 o 
   0   7   0      288.94      306.88     12.71 o 
   1   7   0      636.09      718.78     17.54 o 
   2   7   0      114.26      139.06      5.01 o 
   3   7   0       14.59       16.82      3.47 o 
   4   7   0      104.56       95.63      7.02 o 
   5   7   0       27.26       30.37      5.23 o 
  -6   8   0        0.33        1.73      3.34 o 
  -5   8   0       21.24       24.55      5.07 o 
  -4   8   0      192.68      186.38     10.37 o 
  -3   8   0      115.24       88.05      6.27 o 
  -2   8   0       26.90       31.54      4.16 o 
  -1   8   0      183.46      208.75      9.88 o 
   1   8   0       30.06       28.10      3.98 o 
   2   8   0       73.78       76.07      5.68 o 
   3   8   0        0.43       -2.65      2.20 o 
   4   8   0        0.66       -2.01      2.80 o 
   5   8   0       58.18       52.19      5.88 o 
  -5   9   0       23.72       18.49      5.04 o 
  -4   9   0       58.28       61.41      6.07 o 
  -3   9   0      165.89      150.36      8.73 o 
  -2   9   0       15.88       13.94      3.54 o 
   0   9   0      145.86      156.30      9.16 o 
   1   9   0       20.28       14.40      3.53 o 
   2   9   0        0.42       -0.84      2.35 o 
   3   9   0        7.31        5.00      3.03 o 
   4   9   0       70.87       71.55      6.58 o 
  -4  10   0       54.59       57.29      4.40 o 
  -3  10   0       61.96       57.10      6.04 o 
  -2  10   0       79.63       75.84      7.00 o 
  -1  10   0        1.11       -1.02      2.88 o 
   0  10   0        2.50       -1.14      2.88 o 
   1  10   0        9.50        6.78      3.47 o 
  -1 -11   1        4.99        5.03      3.12 o 
   0 -11   1        9.56        4.55      3.05 o 
  -3 -10   1        2.93       -1.98      2.48 o 
  -2 -10   1        6.93        3.31      2.72 o 
  -1 -10   1       19.76       19.31      4.04 o 
   2 -10   1      179.16      179.45      9.98 o 
   3 -10   1       50.09       49.95      5.45 o 
   4 -10   1        0.29       -1.70      3.22 o 
  -4  -9   1        0.24        0.76      2.85 o 
  -3  -9   1        1.45       -2.30      1.98 o 
  -2  -9   1      201.20      190.23      9.54 o 
   1  -9   1      126.60      114.29      7.25 o 
   2  -9   1       59.98       59.12      5.42 o 
   3  -9   1      110.59      115.89      7.59 o 
   4  -9   1        2.52        0.08      3.16 o 
   5  -9   1        2.97        2.43      3.74 o 
  -5  -8   1        7.80        3.77      3.45 o 
  -4  -8   1        0.42        2.54      2.92 o 
  -3  -8   1        1.77       -1.45      2.29 o 
  -2  -8   1      272.55      264.38      8.16 o 
  -1  -8   1      245.76      261.58      7.93 o 
   0  -8   1      147.25      144.86      7.86 o 
   1  -8   1      251.08      240.42     11.12 o 
   2  -8   1        9.47        4.86      2.77 o 
   3  -8   1       16.87        9.96      3.30 o 
   4  -8   1       92.02       98.36      7.12 o 
   5  -8   1      113.22      103.60      7.93 o 
   6  -8   1       85.12       74.37      7.18 o 
  -6  -7   1       21.82       12.64      4.30 o 
  -5  -7   1       42.68       48.41      5.42 o 
  -4  -7   1        0.78        1.86      2.38 o 
  -3  -7   1      220.43      233.89      7.55 o 
  -2  -7   1      383.98      397.11     15.73 o 
   0  -7   1      449.86      497.19     12.88 o 
   1  -7   1       51.37       51.53      4.34 o 
   2  -7   1       53.22       48.72      4.30 o 
   3  -7   1      105.44       94.42      6.23 o 
   4  -7   1      149.25      145.19      8.40 o 
   5  -7   1      698.63      715.40     28.49 o 
   6  -7   1      112.43      115.18      8.36 o 
  -6  -6   1        3.59        3.67      3.05 o 
  -5  -6   1      113.77      108.21      4.95 o 
  -4  -6   1       43.45       38.63      2.84 o 
  -3  -6   1      360.96      334.43      7.65 o 
  -2  -6   1      751.17      860.04     30.68 o 
  -1  -6   1       51.52       47.23      3.87 o 
   0  -6   1       21.45       35.35      5.83 o 
   1  -6   1      122.56      121.31      6.39 o 
   2  -6   1      420.26      431.76     16.90 o 
   3  -6   1       58.57       51.97      4.29 o 
   4  -6   1      397.51      393.01     16.69 o 
   5  -6   1      215.93      208.39     11.16 o 
   6  -6   1       57.20       56.72      6.13 o 
   7  -6   1       40.45       40.08      6.24 o 
  -7  -5   1       40.76       37.39      5.42 o 
  -6  -5   1        4.59        6.80      2.19 o 
  -5  -5   1      314.44      327.50     10.01 o 
  -4  -5   1      767.83      772.33     19.76 o 
  -3  -5   1      481.38      458.60     12.75 o 
  -2  -5   1      357.70      380.26     14.52 o 
  -1  -5   1       14.69       22.33      2.63 o 
   0  -5   1      260.17      401.47     10.21 o 
   1  -5   1      747.31      801.32     28.54 o 
   2  -5   1     1821.42     1894.22     64.82 o 
   3  -5   1      139.14      114.70      6.47 o 
   4  -5   1      544.96      528.24     20.94 o 
   5  -5   1      141.80      139.98      8.34 o 
   6  -5   1       14.97       11.26      3.82 o 
   7  -5   1        6.03        8.26      3.68 o 
  -7  -4   1       28.42       29.84      3.50 o 
  -6  -4   1       69.88       65.09      3.89 o 
  -5  -4   1      254.50      250.71      8.10 o 
  -4  -4   1      259.66      253.79      7.76 o 
  -3  -4   1      121.68      134.24      3.51 o 
  -2  -4   1      225.35      232.06      6.64 o 
  -1  -4   1       52.85       70.44      3.86 o 
   0  -4   1     1647.93     1703.60     52.21 o 
   1  -4   1     1628.21     1553.14     52.97 o 
   2  -4   1      335.69      331.57     12.97 o 
   3  -4   1     1941.84     2003.75     68.55 o 
   4  -4   1      241.82      266.11     11.87 o 
   5  -4   1       73.84       65.18      5.61 o 
   6  -4   1        9.52        3.48      3.14 o 
   7  -4   1       20.06       15.19      4.29 o 
  -7  -3   1       59.87       63.53      7.26 o 
  -6  -3   1      182.49      195.34      7.05 o 
  -5  -3   1       84.42       82.78      3.87 o 
  -4  -3   1      104.10      108.96      5.00 o 
  -3  -3   1      249.18      284.36      9.44 o 
  -2  -3   1      102.57      104.48      3.43 o 
  -1  -3   1     1866.43     1768.29     59.60 o 
   0  -3   1      410.33      441.11     15.79 o 
   1  -3   1      653.49      552.72     19.68 o 
   2  -3   1       39.10       40.22      2.82 o 
   3  -3   1      825.22      867.84     30.94 o 
   4  -3   1      558.33      561.07     21.42 o 
   5  -3   1       96.67      104.50      6.52 o 
   6  -3   1       10.29        8.82      3.08 o 
   7  -3   1       50.96       30.82      5.28 o 
  -8  -2   1      135.15      149.27      6.74 o 
  -7  -2   1       91.56       93.04      4.84 o 
  -6  -2   1       85.22       83.14      4.24 o 
  -5  -2   1       21.37       21.59      2.32 o 
  -4  -2   1       95.64       82.51      3.47 o 
  -3  -2   1     1440.93     1409.48     33.31 o 
  -2  -2   1      111.26       79.65      2.70 o 
  -1  -2   1     4937.20     4542.54    103.80 o 
   0  -2   1     4755.62     5678.95    188.37 o 
   1  -2   1     1630.43     1578.81     53.16 o 
   2  -2   1      344.06      302.11     11.38 o 
   3  -2   1       31.61       46.56      7.66 o 
   4  -2   1      208.30      209.51      6.57 o 
   5  -2   1        7.43        8.11      4.49 o 
   6  -2   1       64.91       66.33      3.85 o 
   7  -2   1      291.53      283.65     13.38 o 
   8  -2   1       83.72       81.38      7.25 o 
  -8  -1   1       10.70        7.40      2.44 o 
  -7  -1   1       36.90       40.00      3.54 o 
  -6  -1   1      103.93      107.52      4.88 o 
  -5  -1   1        9.57        9.84      1.81 o 
  -4  -1   1        1.16        1.11      1.06 o 
  -3  -1   1       16.44       11.26      1.64 o 
  -2  -1   1     3455.17     3137.37    102.01 o 
  -1  -1   1      327.96      299.89      8.29 o 
   0  -1   1     2105.61     2204.52     50.62 o 
   1  -1   1      801.22      881.79     16.63 o 
   2  -1   1      164.82      191.55      4.21 o 
   3  -1   1      176.01      159.38      3.83 o 
   4  -1   1       84.86       78.84      3.42 o 
   5  -1   1      387.73      394.36     15.41 o 
   6  -1   1      625.61      619.29     23.51 o 
   7  -1   1      376.82      381.08     29.02 o 
   8  -1   1        0.47       -0.74      2.10 o 
  -8   0   1       12.18        7.12      2.45 o 
  -7   0   1       20.05       21.54      2.91 o 
  -6   0   1      274.12      260.94      8.52 o 
  -5   0   1      915.87      909.92     22.92 o 
  -4   0   1      844.14      912.72     17.78 o 
  -3   0   1       60.49       42.12      1.42 o 
  -2   0   1     4626.13     4244.11    145.71 o 
  -1   0   1      552.10      666.98     15.55 o 
   0   0   1     1745.62     1665.78     52.78 o 
   1   0   1      283.57      331.58      6.47 o 
   2   0   1      234.57      239.97      5.00 o 
   3   0   1      919.39      891.37     17.19 o 
   4   0   1       18.93       16.45      1.14 o 
   5   0   1      273.62      240.24      9.25 o 
   6   0   1      329.71      317.73      9.89 o 
   7   0   1      222.50      211.26      7.82 o 
   8   0   1        7.85        5.35      2.25 o 
  -8   1   1       11.45        7.09      4.12 o 
  -7   1   1       12.02        9.98      3.95 o 
  -6   1   1      257.36      244.03     12.03 o 
  -5   1   1      810.42      799.66     29.78 o 
  -4   1   1     1066.99     1053.74     30.03 o 
  -3   1   1      648.15      678.68     24.41 o 
  -2   1   1      191.68      163.18      4.48 o 
  -1   1   1      141.37      149.65      4.03 o 
   0   1   1     2005.64     1862.71     58.93 o 
   1   1   1      918.14      940.37     68.26 o 
   2   1   1      613.23      577.06     14.27 o 
   3   1   1     2320.98     2241.76     42.00 o 
   4   1   1      798.59      816.42     25.34 o 
   5   1   1      147.86      147.01      5.38 o 
   6   1   1       29.30       24.87      2.77 o 
   7   1   1       59.98       54.45      3.95 o 
   8   1   1        0.18        0.23      2.18 o 
  -8   2   1        2.84       -1.50      3.57 o 
  -7   2   1      184.26      156.31      9.77 o 
  -5   2   1      153.23      160.91      8.70 o 
  -4   2   1       82.50       73.72      4.93 o 
  -3   2   1     1078.74     1151.04     40.16 o 
  -2   2   1       40.91       55.56      3.33 o 
  -1   2   1        7.05       14.81      3.02 o 
   0   2   1      196.84      257.04     11.16 o 
   1   2   1      214.22      190.39      4.90 o 
   2   2   1     1217.85     1252.51     23.75 o 
   3   2   1      289.56      290.55      6.31 o 
   4   2   1      920.65      905.87     53.44 o 
   5   2   1       11.23        8.11      1.70 o 
   6   2   1        0.34       -0.88      1.46 o 
   7   2   1        6.01        7.32      2.42 o 
  -8   3   1       86.04       83.12      7.87 o 
  -7   3   1      265.03      269.97     14.00 o 
  -6   3   1      265.86      280.91     13.62 o 
  -5   3   1      436.86      475.38     19.40 o 
  -4   3   1      124.74      140.98      7.49 o 
  -3   3   1     1289.13     1420.62     49.28 o 
  -2   3   1     1474.01     1501.68     51.37 o 
  -1   3   1      115.28      125.35      5.36 o 
   0   3   1      294.30      280.89      8.72 o 
   1   3   1     1699.26     1844.05     42.63 o 
   2   3   1     2545.98     2517.22     57.86 o 
   3   3   1      108.21       94.68      2.79 o 
   4   3   1      115.82      127.16      4.73 o 
   5   3   1        9.92       10.38      1.95 o 
   6   3   1        8.89        8.09      3.19 o 
   7   3   1        3.42        1.95      2.77 o 
  -7   4   1      288.28      277.78     14.33 o 
  -6   4   1        1.03       -0.40      3.11 o 
  -5   4   1       55.14       66.43      5.50 o 
  -4   4   1       17.67       20.70      3.47 o 
  -3   4   1        8.08       11.94      2.63 o 
  -2   4   1      833.62      819.27     29.07 o 
  -1   4   1      636.42      608.99     21.61 o 
   0   4   1      498.46      501.64     12.62 o 
   1   4   1      478.96      458.29     17.34 o 
   2   4   1      630.51      628.98     16.66 o 
   3   4   1       30.99       31.73      1.67 o 
   4   4   1        4.77        6.53      1.62 o 
   5   4   1       51.43       54.81      5.33 o 
   6   4   1       73.36       79.60      6.89 o 
   7   4   1       15.30       21.54      4.87 o 
  -7   5   1      138.05      132.20      9.51 o 
  -6   5   1      128.61      132.76      8.99 o 
  -5   5   1       75.19       62.33      5.67 o 
  -4   5   1       38.23       34.39      4.16 o 
  -3   5   1      285.41      273.40     11.94 o 
  -2   5   1      123.50      132.21      6.64 o 
  -1   5   1     2395.74     2466.25     83.08 o 
   0   5   1      850.97      947.13     23.05 o 
   1   5   1       23.29       37.26      2.03 o 
   2   5   1        5.72        4.85      1.20 o 
   3   5   1       42.25       46.28      2.70 o 
   4   5   1        0.65       -0.65      1.89 o 
   5   5   1       93.00       84.90      6.78 o 
   6   5   1       73.18       77.16      7.03 o 
  -7   6   1       18.08       16.55      4.63 o 
  -6   6   1       15.68       19.32      4.92 o 
  -5   6   1        4.63       10.83      2.92 o 
  -4   6   1      310.72      321.17     14.39 o 
  -3   6   1      373.11      325.77     13.93 o 
  -2   6   1      233.06      201.08      9.12 o 
  -1   6   1      391.90      430.28     14.46 o 
   0   6   1      122.47      126.49      4.64 o 
   1   6   1      140.67      138.75      4.65 o 
   2   6   1        7.02        8.52      2.18 o 
   3   6   1      112.84      124.21      4.90 o 
   4   6   1       55.74       49.72      5.17 o 
   5   6   1       73.24       76.72      6.89 o 
   6   6   1      113.16      110.42      8.95 o 
  -6   7   1        1.84        0.14      2.16 o 
  -5   7   1       39.96       37.40      3.56 o 
  -4   7   1      859.77      897.15     23.38 o 
  -3   7   1      376.41      396.42     11.67 o 
  -2   7   1        9.35        7.78      1.95 o 
  -1   7   1        2.72        3.23      4.65 o 
   0   7   1       12.77       23.30      3.85 o 
   1   7   1      218.32      245.48     11.41 o 
   2   7   1       37.92       31.99      3.73 o 
   3   7   1       19.47       19.57      4.16 o 
   4   7   1       18.11       21.40      4.41 o 
   5   7   1       37.36       42.82      5.99 o 
  -5   8   1      121.86      102.26      5.34 o 
  -4   8   1      142.15      127.25      5.83 o 
  -3   8   1      183.69      195.92      7.29 o 
  -2   8   1        7.04        5.20      3.30 o 
  -1   8   1        4.27        3.64      2.83 o 
   0   8   1       54.53       44.52      5.31 o 
   1   8   1        7.80       11.26      3.36 o 
   2   8   1      161.33      181.85      9.52 o 
   3   8   1      160.76      135.50      8.77 o 
   4   8   1        9.44        5.32      3.48 o 
  -4   9   1       38.71       36.57     11.25 o 
  -3   9   1        0.32       -3.45      2.77 o 
  -2   9   1       17.87       20.56      4.49 o 
  -1   9   1       17.36       18.67      4.30 o 
   0   9   1       87.47       77.03      6.88 o 
   1   9   1        2.30        2.61      3.22 o 
   2   9   1       43.16       47.27      4.89 o 
   3   9   1      102.86       84.95      6.97 o 
  -3  10   1        0.31        2.04      3.29 o 
  -2  10   1        3.03        2.09      3.53 o 
  -1  10   1       43.00       46.15      6.28 o 
   0  10   1       68.22       74.23      6.86 o 
   1  10   1       48.34       51.51      5.85 o 
   2 -11   2       19.28       16.21      4.46 o 
   3 -11   2       13.42       20.44      4.81 o 
   0 -10   2       10.49       11.17      3.70 o 
   1 -10   2       55.56       54.63      5.50 o 
   2 -10   2        7.37        3.56      3.26 o 
   3 -10   2       29.72       27.78      5.00 o 
   4 -10   2       11.60       12.14      4.24 o 
  -4  -9   2       68.09       56.52      5.22 o 
  -3  -9   2      150.89      139.73      8.14 o 
  -2  -9   2      240.34      247.30     11.47 o 
  -1  -9   2       74.24       84.10      4.23 o 
   0  -9   2       48.86       37.48      4.58 o 
   1  -9   2      172.64      157.81      8.96 o 
   2  -9   2       89.55       88.05      6.33 o 
   3  -9   2        2.70        1.21      3.08 o 
   4  -9   2       62.93       67.71      6.22 o 
   5  -9   2       82.52       86.88      7.28 o 
  -5  -8   2      131.34      128.45      8.46 o 
  -4  -8   2      103.03       98.44      4.66 o 
  -3  -8   2        0.77       -1.15      2.08 o 
  -2  -8   2       31.31       35.01      4.04 o 
   0  -8   2       73.29       73.80      3.70 o 
   1  -8   2       47.10       58.85      5.08 o 
   2  -8   2       25.56       30.36      4.41 o 
   3  -8   2       59.39       64.06      5.33 o 
   4  -8   2      162.58      158.00      9.22 o 
   5  -8   2      235.04      225.73     12.33 o 
   6  -8   2       39.59       38.72      6.27 o 
  -6  -7   2       56.81       58.68      5.84 o 
  -5  -7   2      398.17      415.17     19.11 o 
  -4  -7   2      283.10      292.75      9.11 o 
  -3  -7   2        1.11       -0.97      1.35 o 
  -2  -7   2        4.28        2.68      1.96 o 
  -1  -7   2        7.56        9.51      2.60 o 
   0  -7   2      634.89      641.38     16.24 o 
   1  -7   2      236.75      253.38     11.45 o 
   2  -7   2      160.24      143.78      7.88 o 
   3  -7   2       48.55       42.03      4.18 o 
   4  -7   2      144.74      138.77      8.23 o 
   5  -7   2      177.03      169.73     10.08 o 
   6  -7   2        1.38        1.79      3.39 o 
  -6  -6   2       52.07       52.42      3.78 o 
  -5  -6   2       81.33       77.85      4.14 o 
  -4  -6   2      106.63       96.74      4.28 o 
  -3  -6   2        0.57       -0.57      1.08 o 
  -2  -6   2       48.18       55.41      4.16 o 
  -1  -6   2        1.92        8.54      2.38 o 
   0  -6   2      959.21     1061.79     25.26 o 
   1  -6   2      805.96      801.62     29.15 o 
   2  -6   2     1267.44     1307.27     45.99 o 
   3  -6   2      179.70      184.87      9.19 o 
   4  -6   2        1.83        0.54      2.21 o 
   5  -6   2       84.97       82.13      6.61 o 
   6  -6   2        3.16        4.61      3.33 o 
   7  -6   2       53.21       62.75      6.70 o 
  -7  -5   2      194.75      212.05     21.29 o 
  -6  -5   2       53.64       60.79      3.80 o 
  -5  -5   2        6.73        8.94      1.99 o 
  -4  -5   2       21.85       27.74      2.43 o 
  -3  -5   2       29.30       34.65      2.38 o 
  -2  -5   2      651.00      686.82     19.37 o 
  -1  -5   2     1070.49     1141.68     39.88 o 
   1  -5   2      245.18      204.60      8.98 o 
   2  -5   2      303.02      269.31     11.40 o 
   3  -5   2       83.61       82.60      5.41 o 
   4  -5   2      107.67      103.77      6.48 o 
   5  -5   2       21.83       34.01      4.55 o 
   6  -5   2        6.27        7.89      3.74 o 
   7  -5   2       61.57       48.84      5.70 o 
  -7  -4   2       21.12       21.71      3.22 o 
  -6  -4   2       13.26       11.49      2.30 o 
  -5  -4   2       56.66       61.10      3.48 o 
  -4  -4   2       75.73       70.84      3.28 o 
  -3  -4   2      813.05      844.80     20.77 o 
  -2  -4   2      954.98      925.27     22.26 o 
  -1  -4   2     3573.74     3617.86    121.05 o 
   0  -4   2     1004.63      909.28     31.84 o 
   1  -4   2       72.48       74.53      4.25 o 
   2  -4   2      177.81      192.85      8.47 o 
   3  -4   2       27.42       25.09      3.08 o 
   4  -4   2      164.09      164.92      8.53 o 
   5  -4   2       83.55       76.82      5.93 o 
   6  -4   2      195.98      197.45     10.70 o 
   7  -4   2       22.01       23.66      4.72 o 
  -8  -3   2      111.53      103.92     10.07 o 
  -7  -3   2        1.06        2.73      1.92 o 
  -6  -3   2       45.03       39.94      3.06 o 
  -5  -3   2       86.18       73.67      3.70 o 
  -4  -3   2        2.29       -0.51      0.91 o 
  -3  -3   2     1280.99     1249.30     29.78 o 
  -2  -3   2     1187.33     1171.65     31.61 o 
  -1  -3   2      225.21      237.80      9.33 o 
   0  -3   2      251.75      265.70     19.32 o 
   1  -3   2       80.56       62.12      8.89 o 
   2  -3   2       25.97       28.24      2.48 o 
   3  -3   2      616.08      575.70     21.23 o 
   4  -3   2      839.57      934.90     32.70 o 
   5  -3   2       85.50       90.59      4.22 o 
   6  -3   2      329.46      299.71     13.89 o 
   8  -3   2        7.96       13.66      4.75 o 
  -8  -2   2        1.13        0.21      2.26 o 
  -7  -2   2        6.01        4.23      2.10 o 
  -6  -2   2      241.12      243.53      8.15 o 
  -5  -2   2      250.42      240.48      7.60 o 
  -4  -2   2      442.76      410.07     14.80 o 
  -3  -2   2     1862.24     1796.65     41.99 o 
  -2  -2   2     1185.00     1183.39     23.20 o 
  -1  -2   2     4074.44     4369.22     89.30 o 
   0  -2   2      251.50      289.76      7.35 o 
   1  -2   2     2079.79     2114.84     39.43 o 
   2  -2   2       33.53       40.58      1.49 o 
   3  -2   2      295.94      296.21      6.54 o 
   4  -2   2     1458.36     1398.44     55.24 o 
   5  -2   2      198.09      176.19      8.36 o 
   6  -2   2        9.32        6.59      2.00 o 
   7  -2   2       84.38       78.34      6.22 o 
   8  -2   2        4.60        4.67      2.94 o 
  -8  -1   2        2.40        0.39      2.20 o 
  -7  -1   2        9.49        6.58      2.33 o 
  -6  -1   2      461.86      435.81     12.59 o 
  -5  -1   2      719.26      737.00     18.97 o 
  -4  -1   2      904.05      858.75     22.82 o 
  -3  -1   2     1334.19     1312.94     29.82 o 
  -2  -1   2      193.42      174.76      3.78 o 
  -1  -1   2     1428.15     1438.60     61.42 o 
   0  -1   2     1498.98     1558.41     36.05 o 
   1  -1   2     6494.49     6609.09    121.70 o 
   2  -1   2      334.41      326.67      6.73 o 
   3  -1   2     1681.19     1636.56     31.01 o 
   4  -1   2      292.27      271.56      6.23 o 
   5  -1   2      157.49      151.53      5.57 o 
   6  -1   2       35.12       32.83      3.44 o 
   7  -1   2       29.29       25.52      4.09 o 
   8  -1   2        1.60       -1.25      2.04 o 
  -8   0   2       13.09        5.93      3.90 o 
  -7   0   2       14.28        7.38      3.37 o 
  -6   0   2      785.12      818.46     24.57 o 
  -5   0   2     1023.36     1020.81     25.42 o 
  -4   0   2      781.93      810.06     15.96 o 
  -3   0   2      349.33      423.09     10.51 o 
  -2   0   2        1.39        3.17      0.99 o 
  -1   0   2     3389.17     3104.33     73.11 o 
   0   0   2       58.22       61.74      1.87 o 
   1   0   2    20701.74    26163.64    823.94 o 
   2   0   2      249.75      232.04      5.01 o 
   3   0   2      294.72      260.03      5.74 o 
   4   0   2        6.17        4.98      0.88 o 
   5   0   2        0.84       -0.01      1.35 o 
   6   0   2       66.78       73.77      3.97 o 
   7   0   2       73.94       79.45      4.54 o 
  -8   1   2       67.97       81.06      7.28 o 
  -7   1   2       68.25       60.02      5.76 o 
  -6   1   2     1158.19     1162.40     42.60 o 
  -5   1   2      544.83      607.62     23.50 o 
  -4   1   2        7.90        6.36      1.13 o 
  -3   1   2       79.62       80.00      2.94 o 
  -2   1   2      332.00      357.80      9.02 o 
  -1   1   2     2508.85     2361.14     54.16 o 
   1   1   2      797.55      788.74     64.01 o 
   2   1   2     1594.05     1504.95     28.40 o 
   3   1   2      131.72      118.04      6.57 o 
   4   1   2        1.77        1.46      1.10 o 
   5   1   2        0.75        0.60      1.29 o 
   6   1   2        4.49        4.66      2.58 o 
   7   1   2       80.03       86.71      6.95 o 
  -8   2   2      171.76      177.56     11.19 o 
  -7   2   2      181.27      176.41     10.62 o 
  -6   2   2       60.98       66.19      6.15 o 
  -5   2   2       70.56       84.14      3.69 o 
  -4   2   2      155.58      187.95      5.96 o 
  -3   2   2       87.47      103.50      3.69 o 
  -2   2   2     2137.00     2435.68     56.93 o 
  -1   2   2     1179.44     1240.58     29.01 o 
   0   2   2     2357.48     2129.54     67.76 o 
   1   2   2       61.23       47.44      2.81 o 
   2   2   2      421.83      424.75     12.56 o 
   3   2   2       83.88       74.35      2.43 o 
   4   2   2      117.98      128.54      4.72 o 
   5   2   2       78.61       88.49      4.10 o 
   6   2   2       22.73       31.01      4.66 o 
   7   2   2      103.70       90.08      7.45 o 
  -8   3   2       98.22      105.55      8.89 o 
  -7   3   2      324.77      313.79     15.70 o 
  -6   3   2       10.70        9.82      3.76 o 
  -5   3   2       18.29       18.00      2.49 o 
  -4   3   2      188.66      160.95      5.52 o 
  -3   3   2      492.42      512.32     13.27 o 
  -2   3   2     1262.73     1535.04     36.14 o 
  -1   3   2      395.73      443.60     11.25 o 
   0   3   2     1130.80     1368.69     31.97 o 
   1   3   2      150.65      143.82      6.18 o 
   2   3   2        0.66        2.08      1.06 o 
   3   3   2      223.88      223.10      5.32 o 
   4   3   2      125.67      121.55      7.41 o 
   5   3   2      181.54      179.82      9.96 o 
   6   3   2      108.56      127.17      8.60 o 
   7   3   2       75.10       80.13      7.35 o 
  -7   4   2       96.79       97.55      8.21 o 
  -6   4   2        2.56        1.30      3.62 o 
  -5   4   2        2.14        2.74      2.14 o 
  -4   4   2      152.22      157.64      5.68 o 
  -3   4   2     1346.13     1319.09     31.86 o 
  -2   4   2     2074.71     2292.97     66.66 o 
  -1   4   2      209.17      216.34      6.34 o 
   0   4   2      204.41      224.46      6.31 o 
   1   4   2       12.77       17.08      1.65 o 
   2   4   2        1.20        2.18      1.25 o 
   3   4   2      107.12      111.92      9.86 o 
   4   4   2      298.05      276.11     12.87 o 
   5   4   2      299.74      281.80     13.88 o 
   6   4   2       86.05       78.41      7.05 o 
  -7   5   2        9.38        8.06      4.80 o 
  -6   5   2      104.73       87.67      7.42 o 
  -5   5   2       92.73       87.99      4.49 o 
  -4   5   2      327.15      345.52     10.29 o 
  -3   5   2      612.26      739.92     28.45 o 
  -2   5   2       56.66       51.29      2.92 o 
  -1   5   2      170.46      180.38      9.35 o 
   0   5   2       21.65       22.73      1.91 o 
   1   5   2        0.51        2.38      1.89 o 
   2   5   2        4.57        1.87      1.52 o 
   3   5   2      301.10      313.66      9.25 o 
   4   5   2      221.86      222.34     11.61 o 
   5   5   2       78.91       85.10      7.17 o 
   6   5   2       47.20       51.82      6.87 o 
  -7   6   2       15.15       18.07      5.40 o 
  -6   6   2      148.09      146.58      9.69 o 
  -5   6   2      284.44      285.25      9.49 o 
  -4   6   2      329.95      314.96      9.88 o 
  -3   6   2      249.94      268.37      8.55 o 
  -2   6   2      141.00      138.41      5.32 o 
  -1   6   2       30.93       33.06      4.16 o 
   0   6   2       72.64       66.87      5.48 o 
   1   6   2      195.84      205.21      9.68 o 
   2   6   2      233.66      253.10     10.96 o 
   3   6   2      187.58      194.53     10.73 o 
   4   6   2       68.81       66.87      6.24 o 
   5   6   2        5.81        1.41      3.05 o 
  -6   7   2       56.54       49.21      4.73 o 
  -5   7   2       61.81       73.90      4.46 o 
  -4   7   2      242.68      241.71      8.46 o 
  -3   7   2       70.84       64.32      3.90 o 
  -2   7   2       45.50       42.91      5.23 o 
  -1   7   2       13.46       19.94      3.79 o 
   0   7   2      138.12      160.07      9.02 o 
   1   7   2      159.70      171.29      9.10 o 
   2   7   2      195.17      208.58      9.99 o 
   3   7   2      148.63      132.74      8.73 o 
   4   7   2        7.57        5.17      3.33 o 
   5   7   2       19.85       19.03      4.94 o 
  -5   8   2       18.42       13.32      2.84 o 
  -4   8   2       31.91       35.81      5.14 o 
  -3   8   2       57.30       54.35      5.70 o 
  -2   8   2        5.10        0.40      3.12 o 
  -1   8   2        0.46       -0.80      2.88 o 
   0   8   2      273.44      328.09     15.20 o 
   1   8   2      132.33      166.34      9.53 o 
   2   8   2       10.60        9.50      3.08 o 
   4   8   2        2.86       -0.70      2.95 o 
  -4   9   2        5.22        3.59      3.31 o 
  -3   9   2        2.06       -1.53      2.85 o 
  -2   9   2      102.02       96.32      7.85 o 
  -1   9   2      104.67      102.44      8.24 o 
   0   9   2      102.39      121.63      8.83 o 
   1   9   2       31.14       43.47      5.83 o 
   2   9   2        1.11       -0.42      2.55 o 
  -1  10   2      130.57      152.14     10.52 o 
   0  10   2        5.57        7.02      3.91 o 
  -1 -11   3        5.68        8.40      3.23 o 
   0 -11   3        1.87        2.13      3.48 o 
   1 -11   3        1.01       -0.51      3.48 o 
   2 -11   3       23.93        7.92      4.04 o 
   3 -11   3       61.25       65.49      6.56 o 
  -1 -10   3        5.81        1.05      2.10 o 
   0 -10   3        4.96        8.55      3.65 o 
   1 -10   3       19.35       19.23      4.50 o 
   2 -10   3       63.85       48.90      5.48 o 
   3 -10   3      147.61      146.15      9.25 o 
   4 -10   3       64.82       68.95      6.39 o 
  -4  -9   3       62.53       59.48      5.45 o 
  -3  -9   3       46.58       45.29      4.80 o 
  -2  -9   3        2.54        1.45      2.74 o 
  -1  -9   3       51.16       50.20      4.66 o 
   0  -9   3        7.04        9.73      2.78 o 
   1  -9   3      248.78      264.52     12.88 o 
   2  -9   3      188.91      174.99      9.82 o 
   3  -9   3        9.61       13.88      3.79 o 
   4  -9   3       97.72       80.41      6.75 o 
   5  -9   3       13.05       17.37      4.77 o 
  -5  -8   3       63.58       64.55      5.60 o 
  -4  -8   3       40.23       36.88      3.01 o 
  -3  -8   3        0.43        0.97      3.53 o 
  -2  -8   3        0.54       -1.76      2.10 o 
  -1  -8   3      112.61      112.30      6.82 o 
   0  -8   3      295.24      322.28      9.59 o 
   1  -8   3      647.69      619.26     24.17 o 
   2  -8   3      520.10      530.93     21.39 o 
   3  -8   3        1.51       -3.53      2.35 o 
   4  -8   3       20.96       16.34      4.18 o 
   5  -8   3       78.84       70.17      6.61 o 
   6  -8   3       49.83       53.29      6.41 o 
  -6  -7   3       17.35       18.25      3.06 o 
  -5  -7   3      138.82      135.72      5.70 o 
  -4  -7   3       57.22       53.86      4.60 o 
  -3  -7   3      192.30      175.05      6.00 o 
  -2  -7   3       53.65       58.97      4.72 o 
  -1  -7   3      346.03      358.80     14.94 o 
   0  -7   3      792.33      823.54     20.45 o 
   1  -7   3      439.55      478.73     19.11 o 
   2  -7   3        3.79       -0.40      2.34 o 
   3  -7   3       37.53       44.78      4.66 o 
   4  -7   3       26.76       23.47      3.98 o 
   5  -7   3       59.04       67.05      6.04 o 
   6  -7   3      119.63      124.32      8.83 o 
  -7  -6   3       26.44       30.35      3.64 o 
  -6  -6   3        3.04        4.43      2.14 o 
  -5  -6   3        0.93        3.59      3.26 o 
  -4  -6   3      401.54      407.17     11.50 o 
  -3  -6   3       22.58       20.59      2.05 o 
  -2  -6   3      346.19      357.21      9.78 o 
  -1  -6   3     2602.79     2832.86     96.25 o 
   1  -6   3       10.29        8.51      2.54 o 
   2  -6   3        0.99        3.29      2.06 o 
   3  -6   3       83.85       86.76      5.82 o 
   4  -6   3       43.63       35.40      4.40 o 
   5  -6   3      231.14      222.33     11.51 o 
   6  -6   3       23.65       27.71      5.01 o 
   7  -6   3       43.98       56.67      6.47 o 
  -7  -5   3       16.86       15.46      2.93 o 
  -6  -5   3        0.42        0.04      1.85 o 
  -5  -5   3       27.96       24.91      3.13 o 
  -4  -5   3      305.39      315.49      9.20 o 
  -3  -5   3      939.85      859.84     21.23 o 
  -2  -5   3      596.02      585.78     14.72 o 
  -1  -5   3      306.00      372.62     14.74 o 
   0  -5   3      149.54      129.81      6.63 o 
   1  -5   3       94.10      146.62      4.77 o 
   2  -5   3       89.54      114.14      6.28 o 
   3  -5   3      645.79      670.76     25.11 o 
   4  -5   3      300.07      308.63     13.49 o 
   5  -5   3      312.87      355.14     15.88 o 
   6  -5   3      112.29      116.82      7.96 o 
   7  -5   3        9.14        8.76      4.05 o 
  -7  -4   3       31.66       34.62      3.74 o 
  -6  -4   3       12.98       18.65      2.58 o 
  -5  -4   3      520.49      488.60     13.49 o 
  -4  -4   3      423.59      405.99     11.12 o 
  -3  -4   3      580.28      603.34     15.24 o 
  -2  -4   3     1650.64     1603.83     37.49 o 
  -1  -4   3       60.72       45.78      2.22 o 
   0  -4   3      176.16      157.51      4.95 o 
   1  -4   3       30.02       26.25      1.44 o 
   2  -4   3      150.89      141.45      4.81 o 
   3  -4   3      158.25      145.99      7.32 o 
   4  -4   3     1106.89     1033.42     37.37 o 
   5  -4   3       98.22      101.63      6.83 o 
   6  -4   3       61.11       66.03      5.93 o 
   7  -4   3        5.13        1.50      2.85 o 
  -8  -3   3        5.09        3.21      2.90 o 
  -7  -3   3       88.91       88.49      5.11 o 
  -6  -3   3      118.58      126.38      5.31 o 
  -5  -3   3      898.58      919.17     23.13 o 
  -4  -3   3       37.35       24.62      1.99 o 
  -3  -3   3      331.08      342.04      7.19 o 
  -2  -3   3     1541.91     1658.24     31.16 o 
  -1  -3   3      748.96      761.35     15.38 o 
   0  -3   3      408.95      361.20     10.42 o 
   1  -3   3      212.81      237.45      5.45 o 
   2  -3   3     2712.13     2730.46     51.05 o 
   3  -3   3     1123.43     1186.86     23.05 o 
   4  -3   3      648.16      699.83     17.12 o 
   5  -3   3       81.10       76.55      8.19 o 
   6  -3   3       11.36       12.43      2.32 o 
   7  -3   3        1.73        2.77      2.13 o 
  -8  -2   3       40.40       41.85      5.20 o 
  -7  -2   3      185.73      179.81     10.51 o 
  -6  -2   3      625.79      611.92     24.43 o 
  -5  -2   3      557.99      568.12     15.13 o 
  -4  -2   3       89.69       79.09      3.39 o 
  -3  -2   3        1.58        2.23      0.61 o 
  -2  -2   3      402.23      413.65      9.12 o 
  -1  -2   3        4.00        2.21      0.60 o 
   0  -2   3       49.51       42.13      2.60 o 
   1  -2   3      289.57      295.25      6.15 o 
   2  -2   3     1853.95     1832.12     34.53 o 
   3  -2   3     1087.73     1060.80     20.63 o 
   4  -2   3       66.96       66.12      2.50 o 
   5  -2   3        1.33        0.30      1.53 o 
   6  -2   3        0.32       -1.66      1.44 o 
   7  -2   3       36.68       32.89      9.73 o 
  -8  -1   3      140.46      159.12     10.19 o 
  -7  -1   3       74.49       89.42      7.08 o 
  -6  -1   3      616.91      622.14     16.89 o 
  -5  -1   3      350.04      345.44     10.04 o 
  -4  -1   3      206.95      203.31      4.80 o 
  -3  -1   3      137.44      136.81      4.15 o 
  -2  -1   3        3.92        6.78      2.13 o 
  -1  -1   3     1046.06      983.33     23.11 o 
   0  -1   3      152.76      137.66      5.18 o 
   1  -1   3     9553.77     9441.45    214.68 o 
   2  -1   3      905.73      931.71     21.69 o 
   3  -1   3      134.49      155.31      3.94 o 
   4  -1   3       27.28       21.10      1.51 o 
   5  -1   3       22.18       20.82      3.03 o 
   6  -1   3       55.34       44.82      3.31 o 
   7  -1   3      141.92      138.53      8.82 o 
  -8   0   3      289.55      278.60     14.48 o 
  -7   0   3       13.88       15.69      4.49 o 
  -6   0   3        8.14        9.13      3.45 o 
  -5   0   3        3.89        5.34      2.71 o 
  -4   0   3       90.30       82.24      3.13 o 
  -3   0   3      902.80      842.64     20.19 o 
  -2   0   3     1270.62     1164.73     27.35 o 
  -1   0   3      356.23      331.91     13.41 o 
   0   0   3       59.88       70.17      2.27 o 
   1   0   3     9569.56     9715.86    258.75 o 
   2   0   3      615.47      628.18     12.43 o 
   3   0   3      120.22      140.09      3.65 o 
   4   0   3        3.47        2.77      1.03 o 
   5   0   3       60.57       72.49      5.78 o 
   6   0   3      178.56      199.84      8.63 o 
   7   0   3      126.89      128.69      8.74 o 
  -8   1   3      143.73      134.88      9.59 o 
  -7   1   3        7.98        3.05      3.94 o 
  -6   1   3       14.40       13.17      3.95 o 
  -5   1   3       35.23       36.40      4.06 o 
  -4   1   3      123.04      118.17      4.90 o 
  -3   1   3     1269.25     1261.29     29.88 o 
  -2   1   3     1743.35     1772.66     49.16 o 
  -1   1   3      138.83      110.57      3.32 o 
   0   1   3       39.78       49.55      2.97 o 
   1   1   3      507.74      495.83     17.25 o 
   2   1   3        0.57        0.21      0.95 o 
   3   1   3       38.33       29.99      1.98 o 
   4   1   3       53.27       50.34      2.18 o 
   5   1   3      346.69      341.50     10.12 o 
   6   1   3      105.72      110.18      7.67 o 
   7   1   3       29.86       40.14      5.85 o 
  -8   2   3       21.02       23.15      5.52 o 
  -7   2   3        2.49       -2.49      3.88 o 
  -6   2   3       39.74       44.88      5.05 o 
  -5   2   3      531.48      635.87     16.53 o 
  -4   2   3      410.09      424.71     11.45 o 
  -3   2   3      655.50      664.30     16.60 o 
  -2   2   3     1704.53     1720.87     40.22 o 
  -1   2   3      179.57      142.97     13.85 o 
   0   2   3      938.03      960.02     31.69 o 
   1   2   3        3.13        0.62      1.07 o 
   2   2   3        2.14        2.04      0.67 o 
   3   2   3      136.19      124.26      3.50 o 
   4   2   3      460.21      510.58     20.03 o 
   5   2   3      567.61      545.00     21.88 o 
   6   2   3        5.08        6.47      3.12 o 
   7   2   3        2.92        1.98      2.85 o 
  -7   3   3      141.82      142.44      9.84 o 
  -6   3   3       12.64        9.65      3.95 o 
  -5   3   3       81.98       93.72      4.30 o 
  -4   3   3     1535.42     1696.98     40.54 o 
  -3   3   3       45.14       37.66      2.53 o 
  -2   3   3      387.90      460.76     11.99 o 
  -1   3   3       84.71       95.17      3.36 o 
   0   3   3       32.03       18.96      2.04 o 
   1   3   3       20.87        9.12      1.78 o 
   2   3   3       45.15       43.37      3.31 o 
   3   3   3      307.94      307.65      9.02 o 
   4   3   3      381.51      396.70     16.82 o 
   5   3   3      247.65      293.80     14.31 o 
   6   3   3        0.30        0.60      2.60 o 
  -7   4   3      140.16      132.29      9.64 o 
  -6   4   3      301.13      312.47     15.30 o 
  -5   4   3      101.31       86.93      4.31 o 
  -4   4   3      358.48      367.93     10.68 o 
  -3   4   3      242.32      264.73      8.06 o 
  -2   4   3       20.84       18.47      5.15 o 
  -1   4   3       20.26       24.92      1.96 o 
   0   4   3      480.22      519.17     18.88 o 
   1   4   3      164.97      162.81      7.54 o 
   2   4   3      107.30       90.66      5.08 o 
   3   4   3      347.06      334.27      9.76 o 
   4   4   3      101.10      101.88      7.28 o 
   5   4   3        0.23       -1.47      2.77 o 
   6   4   3        0.17       -1.22      2.85 o 
  -7   5   3       86.12       85.84      7.99 o 
  -6   5   3      251.32      246.72     13.00 o 
  -5   5   3      529.83      581.43     16.18 o 
  -4   5   3        5.85        1.86      2.32 o 
  -3   5   3       13.28       15.09      4.04 o 
  -2   5   3        3.89        3.86      1.56 o 
  -1   5   3      292.30      319.21     13.45 o 
   0   5   3     1158.45     1280.67     43.24 o 
   1   5   3      173.14      173.93      8.35 o 
   2   5   3       16.25       14.78      2.63 o 
   3   5   3      106.09      107.85      6.46 o 
   4   5   3       90.02       78.22      6.69 o 
   5   5   3       11.25       13.04      4.08 o 
  -6   6   3       69.42       62.92      6.53 o 
  -5   6   3       37.40       38.80      3.54 o 
  -4   6   3        1.90        0.70      2.98 o 
  -3   6   3       89.45       91.60      4.44 o 
  -2   6   3       16.84       16.83      3.54 o 
  -1   6   3      241.85      269.75     12.37 o 
   0   6   3      271.55      296.71     13.05 o 
   1   6   3       64.63       89.03      6.10 o 
   2   6   3      106.75      105.79      6.34 o 
   3   6   3        1.86       -0.40      2.40 o 
   4   6   3        1.20       -2.03      2.91 o 
   5   6   3       17.81       14.13      4.39 o 
  -5   7   3        2.04       -2.23      1.96 o 
  -4   7   3        2.17       -1.30      2.60 o 
  -3   7   3      288.33      331.93     15.20 o 
  -2   7   3      284.30      356.65     15.93 o 
  -1   7   3       57.08       60.82      5.71 o 
   0   7   3       22.35       24.35      4.44 o 
   1   7   3       10.18        8.52      3.13 o 
   2   7   3       64.60       62.36      5.26 o 
   3   7   3       32.51       25.53      4.72 o 
   4   7   3        0.16       -2.86      2.97 o 
  -4   8   3       38.81       34.12      5.25 o 
  -3   8   3       56.01       48.99      5.73 o 
  -2   8   3      205.70      247.27     12.98 o 
  -1   8   3       41.65       59.18      6.14 o 
   0   8   3        2.34        3.76      3.37 o 
   1   8   3        7.97       11.70      3.73 o 
   2   8   3        7.98        9.33      3.39 o 
   3   8   3       31.04       24.62      4.74 o 
  -3   9   3       71.14       75.59      7.26 o 
  -2   9   3       41.42       38.24      5.94 o 
  -1   9   3        9.05       10.71      4.47 o 
   0   9   3        1.09        1.13      3.62 o 
   1   9   3       13.75       11.37      4.15 o 
  -2 -11   4        5.01        0.71      2.80 o 
  -1 -11   4        0.32       -1.24      2.17 o 
   0 -11   4       50.20       38.73      5.84 o 
   1 -11   4      105.03      110.66      8.36 o 
   2 -11   4       13.35        9.89      4.24 o 
   3 -11   4       24.86       23.53      5.32 o 
  -4 -10   4        0.24        3.68      3.33 o 
  -3 -10   4       12.32       14.16      3.88 o 
  -2 -10   4       45.87       46.23      5.06 o 
  -1 -10   4      148.55      147.52      6.00 o 
   0 -10   4       78.21       88.13      4.70 o 
   1 -10   4       18.90       19.68      4.66 o 
   2 -10   4       97.28       89.81      7.02 o 
   3 -10   4       29.01       36.61      5.65 o 
   4 -10   4       31.63       40.85      5.91 o 
  -5  -9   4       10.77       13.35      4.01 o 
  -4  -9   4        6.33        3.53      2.88 o 
  -3  -9   4       11.89        5.85      3.19 o 
  -2  -9   4        0.53       -2.30      2.66 o 
   0  -9   4      347.50      382.31     11.39 o 
   1  -9   4        0.55       -3.99      2.66 o 
   2  -9   4       48.66       40.09      4.72 o 
   3  -9   4       22.07       14.53      4.05 o 
   4  -9   4        7.13        8.99      3.67 o 
   5  -9   4       14.36       19.34      4.52 o 
  -6  -8   4        0.31       -2.23      3.36 o 
  -5  -8   4       40.87       36.35      4.57 o 
  -4  -8   4      309.69      311.61     14.20 o 
  -3  -8   4      109.09      118.13      7.37 o 
  -2  -8   4        3.81        1.70      2.61 o 
  -1  -8   4      282.44      308.64     13.80 o 
   0  -8   4      410.03      413.47     11.79 o 
   1  -8   4      183.08      198.43     10.24 o 
   2  -8   4        0.68       -0.85      2.61 o 
   3  -8   4        3.78       11.39      3.77 o 
   4  -8   4        7.26        4.16      2.97 o 
   5  -8   4       79.35       85.19      7.15 o 
   6  -8   4      137.18      142.94     10.10 o 
  -6  -7   4        7.81       16.32      4.13 o 
  -5  -7   4       42.72       51.17      5.20 o 
  -4  -7   4      266.32      260.99     12.30 o 
  -3  -7   4      195.53      201.54      9.98 o 
  -2  -7   4      258.79      259.68     11.87 o 
  -1  -7   4      142.81      135.41      7.55 o 
   0  -7   4        2.10       -1.52      1.45 o 
   1  -7   4       95.69       97.77      4.25 o 
   2  -7   4      144.43      157.20      8.65 o 
   3  -7   4      359.57      346.34     15.26 o 
   4  -7   4       12.36        8.51      3.40 o 
   5  -7   4       81.39       84.98      6.74 o 
   6  -7   4      139.09      158.71     10.35 o 
  -7  -6   4        2.19       -1.66      3.25 o 
  -6  -6   4      286.50      284.03      9.40 o 
  -5  -6   4      250.99      250.48      8.17 o 
  -4  -6   4      201.32      203.30      6.72 o 
  -3  -6   4       47.52       47.46      2.66 o 
  -2  -6   4      248.32      203.54      6.11 o 
  -1  -6   4      561.15      640.18     24.26 o 
   0  -6   4      266.48      229.34     10.51 o 
   1  -6   4       41.46       39.27      2.56 o 
   2  -6   4      249.18      227.48     10.66 o 
   3  -6   4     1066.71     1074.36     39.00 o 
   4  -6   4       95.08       83.63      6.20 o 
   5  -6   4       29.78       26.43      4.47 o 
   6  -6   4       37.42       41.95      6.08 o 
   7  -6   4        1.21       -0.28      3.46 o 
  -7  -5   4       74.49       78.25      5.99 o 
  -6  -5   4      313.67      331.19     10.39 o 
  -5  -5   4      187.59      192.05      6.68 o 
  -4  -5   4      260.42      248.73      7.60 o 
  -3  -5   4      148.92      172.19      9.21 o 
  -2  -5   4       20.42       27.65      1.77 o 
  -1  -5   4      974.26      960.80     18.69 o 
   0  -5   4      544.51      489.12     12.96 o 
   1  -5   4        1.59        1.16      0.89 o 
   2  -5   4      947.66      966.97     24.01 o 
   3  -5   4      550.12      620.97     23.67 o 
   4  -5   4       81.19       96.62      6.24 o 
   5  -5   4       54.72       53.49      5.36 o 
   6  -5   4        9.17        6.33      3.53 o 
   7  -5   4        0.26       -1.08      3.19 o 
  -7  -4   4      569.67      571.62     22.86 o 
  -6  -4   4       94.68       87.77      4.42 o 
  -5  -4   4        2.98        0.90      1.46 o 
  -4  -4   4       17.61       24.21      2.16 o 
  -3  -4   4       39.33       26.66      1.43 o 
  -2  -4   4      569.41      629.58     12.54 o 
  -1  -4   4      173.81      160.48      3.72 o 
   0  -4   4      431.85      440.66     11.56 o 
   1  -4   4     1145.94     1155.44     22.16 o 
   2  -4   4      867.74      818.37     20.34 o 
   3  -4   4      110.28       96.13      4.01 o 
   4  -4   4       48.27       50.29      3.32 o 
   5  -4   4       34.18       36.65      3.10 o 
   6  -4   4        9.98       10.15      3.77 o 
   7  -4   4       40.93       29.67      5.23 o 
  -7  -3   4      515.19      526.34     15.20 o 
  -6  -3   4      162.60      169.99      6.40 o 
  -5  -3   4        2.57        1.92      1.39 o 
  -4  -3   4        5.15       -0.06      1.24 o 
  -3  -3   4      187.26      177.15      4.25 o 
  -2  -3   4     1985.38     2080.14     38.98 o 
  -1  -3   4       70.70       63.09      2.58 o 
   0  -3   4      961.16     1026.98     41.18 o 
   1  -3   4     1655.42     1845.41     54.65 o 
   2  -3   4      271.91      271.39      6.15 o 
   3  -3   4      156.91      147.31      4.03 o 
   4  -3   4        2.47        1.43      1.05 o 
   5  -3   4      149.88      140.20      5.53 o 
   6  -3   4        8.16        6.55      2.17 o 
   7  -3   4       46.47       48.12      5.26 o 
  -8  -2   4      141.39      178.42     11.00 o 
  -7  -2   4       31.08       37.91      5.35 o 
  -6  -2   4       14.04       15.69      2.38 o 
  -5  -2   4       77.97       93.03      7.58 o 
  -4  -2   4       59.00       65.05      4.00 o 
  -3  -2   4      476.97      444.79     20.81 o 
  -2  -2   4     2730.45     2792.86    129.30 o 
  -1  -2   4      922.38      874.28     25.37 o 
   0  -2   4     2615.30     2637.07     52.47 o 
   1  -2   4      589.16      622.00     10.44 o 
   2  -2   4        9.89        8.51      0.96 o 
   3  -2   4       13.76       13.36      2.21 o 
   4  -2   4       37.52       39.46      2.05 o 
   5  -2   4      409.33      415.08     11.90 o 
   6  -2   4       97.60      108.33      7.16 o 
   7  -2   4       25.30       28.35      4.75 o 
  -8  -1   4      152.50      152.00     10.04 o 
  -7  -1   4        0.64       -3.45      3.09 o 
  -6  -1   4       71.53       70.42      5.98 o 
  -5  -1   4      194.05      180.32      9.26 o 
  -4  -1   4      993.53     1034.26     48.30 o 
  -3  -1   4      854.75      869.35     21.03 o 
  -2  -1   4      205.50      168.72      5.86 o 
  -1  -1   4      856.16      730.64     17.67 o 
   0  -1   4      427.71      444.42     11.14 o 
   1  -1   4      388.72      395.13      8.14 o 
   2  -1   4      299.72      293.67      6.44 o 
   3  -1   4       50.68       46.71      2.47 o 
   4  -1   4      340.56      312.52      7.24 o 
   5  -1   4      108.48       94.39      4.28 o 
   6  -1   4       93.66      101.04      7.11 o 
   7  -1   4       45.69       45.38      5.22 o 
  -8   0   4       66.89       71.29      7.15 o 
  -7   0   4       12.80       15.83      4.27 o 
  -6   0   4       40.54       31.85      4.92 o 
  -5   0   4      769.38      762.63     28.66 o 
  -4   0   4     3073.61     2916.29     67.60 o 
  -3   0   4     3023.55     2900.54     67.05 o 
  -2   0   4      272.51      308.05      8.19 o 
  -1   0   4       70.10       50.80      2.12 o 
   0   0   4        2.78        5.27      0.82 o 
   1   0   4      258.86      271.37     15.86 o 
   2   0   4     1038.01      987.23     19.22 o 
   3   0   4       51.99       37.98      1.86 o 
   4   0   4      577.26      600.79     12.63 o 
   5   0   4       83.50       82.45      6.04 o 
   6   0   4        2.87        1.10      2.61 o 
   7   0   4        2.71       -0.97      2.66 o 
  -8   1   4       42.62       48.36      6.93 o 
  -7   1   4       11.39        9.81      4.52 o 
  -6   1   4       16.78       18.75      4.24 o 
  -5   1   4     1321.26     1322.73     47.28 o 
  -4   1   4      948.65      977.27     23.87 o 
  -3   1   4       16.88       11.91      1.56 o 
  -2   1   4       31.39       25.25      1.76 o 
  -1   1   4        1.01        1.89      1.09 o 
   0   1   4      485.93      440.95     10.92 o 
   1   1   4      324.72      288.14     11.24 o 
   2   1   4       55.28       61.21      3.01 o 
   3   1   4      527.72      518.02     26.73 o 
   4   1   4      354.83      342.78     16.34 o 
   5   1   4      128.08      132.08      8.15 o 
   6   1   4        0.33        0.46      2.52 o 
   7   1   4       11.26        7.64      3.79 o 
  -7   2   4      163.34      176.37     10.77 o 
  -6   2   4      519.22      548.58     22.65 o 
  -5   2   4      387.10      390.27     11.09 o 
  -4   2   4      263.58      241.94      7.44 o 
  -3   2   4      185.04      233.15     10.62 o 
  -2   2   4       85.54       75.47      3.07 o 
  -1   2   4      599.63      610.74     14.96 o 
   0   2   4       71.42       84.47      4.68 o 
   1   2   4      329.55      353.24     13.33 o 
   2   2   4      277.75      276.98     11.20 o 
   3   2   4      458.40      462.45     12.59 o 
   4   2   4        9.19        7.33      2.78 o 
   5   2   4        6.70        4.64      3.00 o 
   6   2   4        5.21        5.54      3.20 o 
  -7   3   4      138.28      144.75      9.84 o 
  -6   3   4      577.39      602.68     24.84 o 
  -5   3   4       72.31       97.07      4.48 o 
  -4   3   4        9.28        8.24      1.92 o 
  -3   3   4      127.04      129.90      4.81 o 
  -2   3   4      113.04      113.85      4.14 o 
  -1   3   4     1563.46     1528.49     35.97 o 
   0   3   4      456.29      451.15     16.59 o 
   1   3   4      246.62      250.90     10.32 o 
   2   3   4      151.85      149.37      7.30 o 
   3   3   4      168.67      173.85      6.26 o 
   4   3   4        3.82        3.81      2.71 o 
   5   3   4        3.56       -0.36      2.99 o 
   6   3   4        4.93        2.52      3.29 o 
  -7   4   4      100.56      106.50      8.63 o 
  -6   4   4      182.08      157.33     10.00 o 
  -5   4   4       10.93        8.07      2.46 o 
  -4   4   4       18.99       17.51      4.23 o 
  -3   4   4        1.57       -0.07      3.06 o 
  -2   4   4      327.71      340.46      9.61 o 
   0   4   4      632.11      622.01     22.43 o 
   1   4   4      156.18      158.86      7.68 o 
   2   4   4       19.11       15.72      2.83 o 
   3   4   4        3.45        1.52      1.56 o 
   4   4   4        0.99       -0.74      2.41 o 
   5   4   4        5.19        4.16      3.54 o 
  -6   5   4       12.26       13.29      4.59 o 
  -5   5   4       58.76       47.94      3.82 o 
  -4   5   4        7.20        4.56      2.14 o 
  -3   5   4      255.80      258.12     11.85 o 
  -2   5   4      774.66      827.51     29.76 o 
  -1   5   4      103.19      106.60      6.63 o 
   0   5   4      138.85      162.09      8.40 o 
   1   5   4       22.57       19.11      3.14 o 
   2   5   4        2.94        1.93      2.18 o 
   3   5   4        1.91        0.60      2.10 o 
   4   5   4       33.69       26.38      4.89 o 
   5   5   4       16.72       12.18      4.24 o 
  -6   6   4        8.93        6.79      4.07 o 
  -5   6   4       45.78       44.58      4.02 o 
  -4   6   4       89.31       96.08      6.97 o 
  -3   6   4      439.45      472.03     19.31 o 
  -2   6   4      283.35      330.39     14.74 o 
  -1   6   4        6.12        9.05      3.02 o 
   0   6   4        3.96       11.06      3.19 o 
   1   6   4        1.08        1.38      2.55 o 
   2   6   4       48.73       40.07      4.43 o 
   3   6   4       26.76       14.48      4.12 o 
   4   6   4       43.78       45.33      6.42 o 
  -5   7   4       27.29       20.47      4.69 o 
  -4   7   4       38.72       36.97      5.12 o 
  -3   7   4      346.61      327.00     15.27 o 
  -2   7   4      175.49      191.34     10.82 o 
  -1   7   4       30.32       28.64      4.72 o 
   0   7   4       16.68       24.06      4.41 o 
   1   7   4       11.95       16.37      3.87 o 
   2   7   4       32.64       33.18      4.46 o 
   3   7   4       61.20       55.66      5.85 o 
  -4   8   4       55.19       57.33      6.19 o 
  -3   8   4       38.39       43.50      6.00 o 
  -2   8   4       16.46       15.86      4.42 o 
  -1   8   4        1.51       -3.17      3.23 o 
   0   8   4        7.31        8.09      4.04 o 
   1   8   4      106.05      105.07      8.01 o 
   2   8   4       34.56       35.41      4.98 o 
  -3 -11   5       12.19       23.55      5.04 o 
  -1 -11   5       67.61       56.94      3.96 o 
   0 -11   5       34.20       38.90      7.67 o 
   1 -11   5        6.00        3.82      4.04 o 
   2 -11   5        0.27        1.64      3.79 o 
   3 -11   5       16.28       10.40      4.67 o 
  -4 -10   5       13.53       15.27      4.58 o 
  -3 -10   5       61.08       59.81      5.87 o 
  -2 -10   5      209.23      202.24     11.14 o 
  -1 -10   5       78.28       71.80      4.15 o 
   0 -10   5       19.16       16.30      2.96 o 
   1 -10   5        3.99       -1.50      2.75 o 
   2 -10   5       18.25       18.98      4.60 o 
   3 -10   5       23.93       22.19      4.61 o 
   4 -10   5       44.39       43.21      6.25 o 
  -5  -9   5       61.02       56.50      5.80 o 
  -4  -9   5       26.84       20.15      4.39 o 
  -3  -9   5      112.06      116.46      7.96 o 
  -2  -9   5      107.34      108.75      7.59 o 
  -1  -9   5       66.18       69.05      5.95 o 
   0  -9   5       30.49       31.06      3.17 o 
   1  -9   5       31.80       24.65      4.80 o 
   2  -9   5      216.95      223.50     11.76 o 
   3  -9   5      165.65      166.68      9.83 o 
   4  -9   5        5.77        4.11      3.34 o 
   5  -9   5       41.72       53.33      6.89 o 
  -6  -8   5       49.47       48.07      5.57 o 
  -5  -8   5      137.68      128.73      8.40 o 
  -4  -8   5      310.84      302.35     14.13 o 
  -3  -8   5      111.58       95.40      6.86 o 
  -2  -8   5        6.39       -0.62      2.71 o 
  -1  -8   5        4.41        0.23      2.54 o 
   0  -8   5        0.43       -0.72      1.70 o 
   1  -8   5      126.99      122.14      5.17 o 
   2  -8   5      291.46      285.45     13.62 o 
   3  -8   5      246.63      246.44     12.45 o 
   4  -8   5        7.37        7.38      3.60 o 
   5  -8   5        0.62       -1.21      2.71 o 
   6  -8   5       48.42       63.64      7.17 o 
  -6  -7   5       93.31       94.74      7.28 o 
  -5  -7   5       70.09       74.94      6.12 o 
  -4  -7   5      423.17      419.64     17.89 o 
  -3  -7   5      256.92      254.59     12.00 o 
  -2  -7   5      125.47      133.33      7.64 o 
  -1  -7   5        9.46       15.47      3.16 o 
   1  -7   5     1075.31     1142.43     27.85 o 
   2  -7   5      457.75      469.76     19.40 o 
   3  -7   5       47.89       42.79      4.60 o 
   4  -7   5       10.94       16.38      3.64 o 
   5  -7   5        1.64        1.25      3.08 o 
   6  -7   5       30.87       26.60      5.26 o 
  -7  -6   5      146.62      143.69      9.58 o 
  -6  -6   5      279.59      279.02     13.83 o 
  -5  -6   5        3.69        6.88      3.43 o 
  -4  -6   5       96.52       91.07      6.20 o 
  -3  -6   5      178.60      177.94      9.15 o 
  -2  -6   5        2.66        3.09      2.06 o 
  -1  -6   5       75.10       89.85      4.28 o 
   0  -6   5      876.67      934.78     45.35 o 
   1  -6   5      582.29      540.32     11.60 o 
   2  -6   5       72.54       65.67      4.86 o 
   3  -6   5      113.54      108.55      6.93 o 
   4  -6   5        9.97        7.27      3.08 o 
   5  -6   5        6.07        8.31      3.57 o 
   6  -6   5       58.72       65.31      6.59 o 
  -7  -5   5      146.47      143.90      9.36 o 
  -6  -5   5      163.35      153.72      9.27 o 
  -5  -5   5        0.67       -0.48      2.63 o 
  -4  -5   5       12.33        9.05      2.97 o 
  -3  -5   5      167.43      185.36      9.61 o 
  -2  -5   5      826.03      793.35     19.85 o 
  -1  -5   5      778.84      716.66     18.17 o 
   0  -5   5      481.66      509.99     13.56 o 
   1  -5   5      199.37      210.73      5.62 o 
   2  -5   5        2.29        2.01      1.19 o 
   3  -5   5        0.38        2.55      1.35 o 
   4  -5   5       18.43       15.98      2.22 o 
   5  -5   5       51.49       44.33      5.11 o 
   6  -5   5       56.75       62.86      6.25 o 
  -7  -4   5       70.76       68.54      6.30 o 
  -6  -4   5        1.20       -0.24      1.65 o 
  -5  -4   5       73.20       56.51      3.71 o 
  -4  -4   5      454.62      447.24     13.36 o 
  -3  -4   5      263.85      239.79      5.56 o 
  -2  -4   5      866.64      926.01     22.65 o 
  -1  -4   5     1812.83     1885.41     44.36 o 
   0  -4   5      992.65      979.65     23.99 o 
   1  -4   5       35.85       26.74      2.60 o 
   2  -4   5        0.54        0.36      0.78 o 
   3  -4   5        5.52        5.37      1.17 o 
   4  -4   5       54.39       68.39      2.85 o 
   5  -4   5      389.60      440.43     10.31 o 
   6  -4   5       47.23       51.79      4.43 o 
   7  -4   5       45.06       55.22      5.71 o 
  -7  -3   5       39.42       43.77      5.43 o 
  -6  -3   5        4.19        2.01      3.08 o 
  -5  -3   5       34.99       31.59      4.44 o 
  -4  -3   5      853.95      840.54     30.75 o 
  -3  -3   5       21.82       14.28      1.62 o 
  -2  -3   5      476.41      469.35     12.19 o 
  -1  -3   5      665.92      678.36     16.89 o 
   0  -3   5      483.41      547.39     20.16 o 
   1  -3   5       18.40       19.18      1.74 o 
   2  -3   5      450.29      479.41     11.63 o 
   3  -3   5      261.39      250.02     13.83 o 
   4  -3   5      336.81      309.05      7.46 o 
   5  -3   5      399.62      437.37     18.27 o 
   6  -3   5       48.46       54.69      3.78 o 
   7  -3   5        0.34       -2.78      2.26 o 
  -7  -2   5        3.42        2.61      3.48 o 
  -6  -2   5       40.49       43.92      4.64 o 
  -5  -2   5      860.67      852.47     31.59 o 
  -4  -2   5     1425.93     1345.93     60.39 o 
  -3  -2   5      612.56      570.62     14.47 o 
  -2  -2   5      259.19      258.11      7.27 o 
  -1  -2   5       41.81       34.77      1.99 o 
   0  -2   5       33.54       23.32      1.74 o 
   1  -2   5       62.51       42.61      1.67 o 
   2  -2   5      175.55      194.65      7.36 o 
   3  -2   5      340.27      333.89      7.58 o 
   4  -2   5      418.78      437.72     10.17 o 
   5  -2   5       87.69       93.24      5.38 o 
   6  -2   5        0.89        3.22      2.69 o 
   7  -2   5        2.10        1.39      2.78 o 
  -8  -1   5       29.81       27.22      5.28 o 
  -7  -1   5       52.37       49.38      5.74 o 
  -6  -1   5       17.56       14.22      3.88 o 
  -5  -1   5      992.81      974.77     35.67 o 
  -4  -1   5      548.94      570.50     14.67 o 
  -3  -1   5      408.46      368.54      9.92 o 
  -2  -1   5       15.60        7.29      1.25 o 
  -1  -1   5        8.05        7.10      1.12 o 
   0  -1   5       41.20       48.66      4.44 o 
   1  -1   5       45.10       36.97      1.67 o 
   2  -1   5     3960.24     3913.84     85.52 o 
   3  -1   5      308.56      302.15      7.01 o 
   4  -1   5       63.75       61.64      4.24 o 
   5  -1   5        7.04        9.84      2.85 o 
   6  -1   5        9.18        6.08      2.89 o 
   7  -1   5        1.76       -1.24      2.68 o 
  -7   0   5      315.60      339.88     16.18 o 
  -6   0   5      103.71      113.24      7.53 o 
  -5   0   5      528.73      505.24     20.30 o 
  -4   0   5      135.55      127.56      4.68 o 
  -3   0   5       12.90       22.68      1.98 o 
  -2   0   5       25.11       19.44      1.68 o 
  -1   0   5      613.27      656.60     16.16 o 
   0   0   5        5.64        6.65      1.00 o 
   2   0   5     2427.23     2459.83     46.40 o 
   3   0   5      258.36      249.85      7.73 o 
   4   0   5        5.35        4.00      1.56 o 
   5   0   5       23.84       20.50      3.81 o 
   6   0   5        1.23       -0.94      2.18 o 
  -7   1   5      180.38      203.35     11.64 o 
  -6   1   5       41.28       47.30      6.04 o 
  -5   1   5      294.74      310.16     13.83 o 
  -4   1   5       94.33       88.30      3.80 o 
  -3   1   5       81.51       94.55      5.68 o 
  -2   1   5      214.39      223.35      6.48 o 
  -1   1   5     1296.88     1301.99     30.78 o 
   0   1   5      861.29      805.88     19.43 o 
   1   1   5      462.43      464.58     17.27 o 
   2   1   5       95.22      101.38      4.35 o 
   3   1   5       45.32       47.49      3.06 o 
   4   1   5        0.25        0.43      1.57 o 
   5   1   5        0.53       -2.46      2.52 o 
   6   1   5       31.78       29.68      5.31 o 
  -7   2   5       75.94       80.22      7.31 o 
  -6   2   5       54.97       49.21      6.28 o 
  -5   2   5        2.13        0.20      1.53 o 
  -4   2   5      127.08      139.10      5.18 o 
  -3   2   5       60.64       54.76      2.90 o 
  -2   2   5      135.28      139.90      6.43 o 
  -1   2   5      951.16      923.67     31.50 o 
   0   2   5      376.97      329.28     13.01 o 
   1   2   5      439.95      465.60     17.46 o 
   2   2   5       13.18       13.58      2.71 o 
   3   2   5       18.42       20.64      2.86 o 
   4   2   5        7.17        1.39      2.44 o 
   5   2   5       70.62       71.25      6.63 o 
   6   2   5      111.02      112.28      8.91 o 
  -7   3   5       17.86       19.37      5.32 o 
  -6   3   5      269.91      258.99     13.19 o 
  -5   3   5       14.26        9.01      3.47 o 
  -4   3   5       31.85       25.38      2.64 o 
  -3   3   5      766.62      779.78     19.74 o 
  -2   3   5      750.81      725.87     25.75 o 
  -1   3   5      756.89      729.45     25.81 o 
   0   3   5        4.01        0.00      2.00 o 
   1   3   5        2.43        2.12      1.90 o 
   2   3   5        0.28        1.24      1.98 o 
   3   3   5        6.94        5.62      1.85 o 
   4   3   5       16.49       11.09      3.50 o 
   5   3   5       68.56       60.93      6.70 o 
  -6   4   5       54.54       52.75      6.05 o 
  -5   4   5      226.04      233.68      8.22 o 
  -4   4   5      107.36       97.68      4.70 o 
  -3   4   5      166.02      178.48      9.20 o 
  -2   4   5      389.21      405.57     16.26 o 
  -1   4   5       40.33       32.80      3.75 o 
   0   4   5        0.40        0.63      2.00 o 
   1   4   5       24.42       29.23      3.74 o 
   2   4   5        4.13        7.90      2.65 o 
   3   4   5       17.11       17.28      2.70 o 
   4   4   5      117.04      106.53      8.13 o 
   5   4   5       62.84       53.36      6.36 o 
  -6   5   5       45.71       41.35      6.31 o 
  -5   5   5      224.06      241.99     12.02 o 
  -4   5   5      421.71      449.81     18.54 o 
  -3   5   5       63.17       40.52      5.25 o 
  -2   5   5       16.71       13.15      3.53 o 
  -1   5   5       62.73       61.73      5.23 o 
   0   5   5       20.65       19.98      3.50 o 
   1   5   5      119.34      125.77      7.38 o 
   2   5   5       47.76       52.13      4.75 o 
   3   5   5       20.92       23.75      2.90 o 
   4   5   5       45.99       46.06      6.18 o 
  -5   6   5       71.81       64.59      6.13 o 
  -4   6   5       18.39       29.47      4.77 o 
  -3   6   5       38.48       40.87      5.71 o 
  -2   6   5       81.32       74.45      6.41 o 
  -1   6   5       26.30       23.95      4.27 o 
   0   6   5       17.40       15.60      3.67 o 
   1   6   5       78.66       58.56      5.57 o 
   2   6   5       81.15       81.20      6.13 o 
   3   6   5       74.62       61.25      6.05 o 
  -4   7   5        2.07       -1.35      2.83 o 
  -3   7   5        8.34       13.63      4.22 o 
  -2   7   5       63.16       67.70      6.58 o 
  -1   7   5       11.47       14.77      4.55 o 
   0   7   5        4.24        7.90      3.57 o 
   1   7   5       62.93       74.63      6.35 o 
   2   7   5       32.70       40.37      5.23 o 
  -2   8   5        6.93        5.04      4.33 o 
  -1   8   5       73.53       83.79      7.99 o 
   0   8   5       30.63       39.38      6.11 o 
  -2 -11   6       38.72       43.89      5.39 o 
  -1 -11   6       16.14       13.83      4.21 o 
   0 -11   6        0.29       -3.18      2.14 o 
   1 -11   6       12.95        9.51      4.02 o 
   2 -11   6       32.20       29.59      5.69 o 
   3 -11   6       16.96       12.56      4.86 o 
  -4 -10   6       24.45       31.94      5.51 o 
  -3 -10   6        3.48       -0.82      3.06 o 
  -2 -10   6       26.68       27.22      5.01 o 
  -1 -10   6        0.98       -0.48      2.49 o 
   0 -10   6       66.77       63.35      6.06 o 
   1 -10   6       13.84       12.81      4.22 o 
   2 -10   6       12.63        7.98      3.79 o 
   3 -10   6       99.13       93.43      7.82 o 
   4 -10   6       34.86       27.13      5.60 o 
  -5  -9   6       40.98       43.12      5.65 o 
  -4  -9   6       26.81       20.27      4.55 o 
  -3  -9   6       52.83       54.08      5.51 o 
  -2  -9   6       25.41       24.77      4.78 o 
  -1  -9   6        9.61        2.60      3.36 o 
   0  -9   6      151.71      162.53      6.56 o 
   1  -9   6      215.29      240.60     12.47 o 
   2  -9   6      115.28      130.74      8.83 o 
   3  -9   6       80.38       85.27      7.26 o 
   4  -9   6        0.28       -3.33      3.19 o 
   5  -9   6        0.17       -2.06      3.22 o 
  -5  -8   6        0.45       -2.17      2.94 o 
  -4  -8   6       10.95        3.09      3.33 o 
  -3  -8   6      118.60      121.95      8.01 o 
  -2  -8   6        6.03        9.45      3.37 o 
  -1  -8   6       17.86       15.94      3.91 o 
   0  -8   6      188.18      175.63      6.54 o 
   1  -8   6      261.25      276.34      8.93 o 
   2  -8   6      294.40      300.58     14.20 o 
   3  -8   6       28.29       27.02      4.84 o 
   4  -8   6        5.43        0.15      2.63 o 
   5  -8   6        8.73        6.42      3.71 o 
  -6  -7   6        7.34        7.07      3.91 o 
  -5  -7   6       11.42        2.21      3.39 o 
  -4  -7   6       51.49       61.41      5.45 o 
  -3  -7   6      200.81      194.35     10.07 o 
  -2  -7   6       36.28       32.07      4.04 o 
  -1  -7   6      325.22      341.86     10.40 o 
   0  -7   6      318.04      340.07     14.38 o 
   1  -7   6       37.86       38.60      2.45 o 
   2  -7   6        4.47        4.21      3.19 o 
   3  -7   6        2.39        1.16      2.83 o 
   4  -7   6       59.03       62.54      5.63 o 
   5  -7   6        0.31        1.61      3.39 o 
   6  -7   6       45.14       51.06      7.01 o 
  -6  -6   6        3.53       -1.39      3.39 o 
  -5  -6   6       49.58       59.58      5.67 o 
  -4  -6   6       96.48       90.01      6.34 o 
  -3  -6   6      692.34      692.64     17.99 o 
  -2  -6   6      185.78      172.70     11.65 o 
  -1  -6   6      237.27      220.70      7.25 o 
   0  -6   6      715.52      761.45     21.87 o 
   1  -6   6       29.13       23.76      1.98 o 
   2  -6   6       22.09       22.37      2.47 o 
   3  -6   6       11.78        9.74      2.04 o 
   4  -6   6      197.45      222.63     13.42 o 
   5  -6   6       53.94       78.19      6.69 o 
   6  -6   6       70.61       86.79      7.63 o 
  -7  -5   6       11.96        9.51      4.29 o 
  -6  -5   6       65.66       66.35      6.04 o 
  -5  -5   6       63.06       63.55      5.64 o 
  -4  -5   6       98.90      102.08      6.54 o 
  -3  -5   6      456.17      443.81     12.11 o 
  -2  -5   6      278.48      287.44      8.53 o 
  -1  -5   6       32.87       38.24      2.53 o 
   0  -5   6       91.60       90.71      7.61 o 
   1  -5   6       37.13       35.88      4.43 o 
   2  -5   6       15.83       12.65      1.93 o 
   3  -5   6      147.89      132.08      5.25 o 
   4  -5   6      156.62      140.89      5.69 o 
   5  -5   6      139.25      146.45      6.19 o 
   6  -5   6       45.23       50.92      5.96 o 
  -7  -4   6       22.46       23.29      5.12 o 
  -6  -4   6      531.16      530.13     21.99 o 
  -5  -4   6      146.70      155.63      8.56 o 
  -4  -4   6      475.12      481.44     19.19 o 
  -3  -4   6      236.42      225.47      6.97 o 
  -2  -4   6       92.12       84.16      4.47 o 
  -1  -4   6      440.50      449.13     12.07 o 
   0  -4   6       32.30       35.98      2.42 o 
   1  -4   6       85.08       68.89      1.99 o 
   2  -4   6      109.20      105.42      3.28 o 
   3  -4   6      329.02      343.54      8.03 o 
   4  -4   6      114.63      134.85      4.32 o 
   5  -4   6       93.40       97.26      4.02 o 
   6  -4   6        3.54        0.25      2.05 o 
  -7  -3   6       47.40       56.58      6.07 o 
  -6  -3   6      322.78      312.78     14.60 o 
  -5  -3   6      399.21      418.67     17.50 o 
  -4  -3   6      381.85      405.12     26.62 o 
  -3  -3   6       35.47       39.21      2.42 o 
  -2  -3   6        0.91       14.28      2.49 o 
  -1  -3   6      332.99      320.93     12.74 o 
   0  -3   6      169.59      171.09      4.58 o 
   1  -3   6      778.68      816.60     15.69 o 
   2  -3   6      266.13      251.09      9.00 o 
   3  -3   6      267.47      249.11      6.19 o 
   4  -3   6       36.74       46.41      2.44 o 
   5  -3   6       23.46       31.23      2.89 o 
   6  -3   6        6.71        4.83      2.75 o 
  -7  -2   6      258.23      292.09     14.43 o 
  -6  -2   6       96.67       99.17      6.88 o 
  -5  -2   6      327.45      290.76     13.10 o 
  -4  -2   6      294.36      263.61      7.83 o 
  -3  -2   6      298.99      294.46      8.44 o 
  -2  -2   6        6.31       20.54      2.57 o 
  -1  -2   6      583.29      542.34     13.94 o 
   0  -2   6      645.51      625.11     16.99 o 
   1  -2   6      358.77      349.78      6.46 o 
   2  -2   6      312.53      328.35      7.44 o 
   3  -2   6       75.08       72.57      2.76 o 
   4  -2   6        4.97        4.88      1.60 o 
   5  -2   6        0.84       -0.14      2.01 o 
   6  -2   6        4.83       -0.29      2.48 o 
  -7  -1   6      309.67      308.93     15.25 o 
  -6  -1   6       12.73       18.69      4.21 o 
  -5  -1   6        0.85        0.93      2.63 o 
  -4  -1   6       37.98       33.62      2.51 o 
  -3  -1   6      302.57      316.49      9.01 o 
  -2  -1   6      424.07      450.74     11.91 o 
  -1  -1   6      550.75      548.90     30.62 o 
   0  -1   6     1122.44     1071.15     38.36 o 
   1  -1   6       82.87       79.49      2.92 o 
   2  -1   6      534.11      538.03     11.33 o 
   3  -1   6      150.98      140.63      5.35 o 
   4  -1   6       18.90       18.17      2.36 o 
   5  -1   6        6.53        3.74      2.46 o 
   6  -1   6        1.94        2.99      2.80 o 
  -7   0   6      141.86      126.07      8.85 o 
  -6   0   6       28.71       42.35      5.54 o 
  -5   0   6       34.90       30.18      4.27 o 
  -4   0   6      129.87      143.84      7.47 o 
  -3   0   6      701.71      734.35     18.46 o 
  -2   0   6     1290.55     1348.26     32.20 o 
  -1   0   6      147.13      126.04      4.23 o 
   0   0   6      138.11      128.85      6.93 o 
   1   0   6       13.25       17.24      3.08 o 
   2   0   6      124.39      133.84      5.10 o 
   3   0   6       37.62       43.39      3.08 o 
   4   0   6        1.93       -1.75      1.42 o 
   5   0   6       57.03       55.39      5.51 o 
   6   0   6       49.17       48.40      5.56 o 
  -7   1   6       21.86       23.43      5.28 o 
  -6   1   6        8.89       10.09      4.10 o 
  -5   1   6       24.41       23.85      4.13 o 
  -4   1   6      423.83      441.88     12.23 o 
  -3   1   6      336.58      347.96     10.75 o 
  -2   1   6      472.84      426.64     12.41 o 
  -1   1   6      639.21      627.17     22.72 o 
   0   1   6       14.30       15.55      2.88 o 
   1   1   6        0.82        4.92      2.43 o 
   2   1   6       24.89       30.71      2.88 o 
   3   1   6       10.78       12.48      2.15 o 
   4   1   6       50.13       48.36      5.29 o 
   5   1   6       56.30       54.66      5.85 o 
   6   1   6       80.59       88.55      7.97 o 
  -7   2   6        7.08       12.27      4.93 o 
  -6   2   6      115.66      113.10      8.15 o 
  -5   2   6      324.84      345.29     24.63 o 
  -4   2   6      231.17      234.98     13.15 o 
  -3   2   6      348.18      346.18     13.65 o 
  -2   2   6       13.14        5.21      2.29 o 
  -1   2   6      211.30      213.38      9.81 o 
   0   2   6        2.86        6.08      2.41 o 
   1   2   6        1.58        1.28      2.20 o 
   2   2   6       58.35       57.97      5.11 o 
   3   2   6      107.62      120.55      6.34 o 
   4   2   6      118.70      101.47      7.53 o 
   5   2   6       30.99       38.45      6.11 o 
  -6   3   6      196.09      178.56     10.45 o 
  -5   3   6      300.79      324.09     10.17 o 
  -4   3   6       82.33       75.08      5.67 o 
  -3   3   6      282.89      245.17     11.23 o 
  -2   3   6        9.01       10.29      2.89 o 
  -1   3   6       14.07       19.57      3.39 o 
   0   3   6       42.54       38.43      4.13 o 
   1   3   6      126.04      146.51      8.03 o 
   2   3   6      123.71      132.18      7.75 o 
   3   3   6       48.79       49.91      3.85 o 
   4   3   6       33.36       32.14      5.09 o 
   5   3   6        2.14        1.62      3.45 o 
  -6   4   6      191.87      196.16     11.12 o 
  -5   4   6      171.93      162.76      9.35 o 
  -4   4   6       25.91       36.16      4.98 o 
  -3   4   6        3.95       -3.20      2.13 o 
  -2   4   6        0.38       -2.58      2.07 o 
  -1   4   6        0.99       -2.41      1.84 o 
   0   4   6      100.37       93.01      6.30 o 
   1   4   6      459.00      405.74     16.59 o 
   2   4   6      139.57      156.97      8.76 o 
   3   4   6        0.20       -1.08      1.79 o 
   4   4   6        0.87       -3.23      2.49 o 
  -5   5   6        7.82        4.04      3.36 o 
  -4   5   6       52.33       48.11      5.74 o 
  -3   5   6        3.72       -0.70      2.66 o 
  -2   5   6       42.84       51.77      5.31 o 
  -1   5   6       36.87       37.11      4.75 o 
   0   5   6       52.37       53.65      5.36 o 
   1   5   6      199.47      202.85     10.41 o 
   2   5   6       29.52       36.58      4.87 o 
   3   5   6        0.09        1.86      2.86 o 
  -4   6   6        8.43        5.40      3.37 o 
  -3   6   6       16.97       13.34      3.85 o 
  -2   6   6      165.34      168.37     10.00 o 
  -1   6   6       84.46       84.13      6.88 o 
   0   6   6       29.81       17.05      4.04 o 
   1   6   6       28.80       27.65      4.75 o 
   2   6   6        3.25        2.35      3.29 o 
  -2   7   6       99.07       88.07      7.54 o 
  -1   7   6      117.81      129.35      9.11 o 
   0   7   6        2.81       -0.34      3.03 o 
  -2 -11   7       15.05       21.92      4.75 o 
  -1 -11   7       64.38       59.70      4.07 o 
   0 -11   7       24.00       22.15      5.55 o 
   1 -11   7       38.41       31.99      5.91 o 
   2 -11   7       25.47       24.29      5.60 o 
  -4 -10   7        6.59        4.21      3.85 o 
  -3 -10   7        0.80       -1.39      3.25 o 
  -2 -10   7       43.31       45.24      6.18 o 
   0 -10   7      112.54      116.07      9.39 o 
   1 -10   7       70.46       73.79      6.75 o 
   2 -10   7        0.56       -0.63      3.62 o 
   3 -10   7       16.17       13.96      4.80 o 
  -5  -9   7        2.82        0.31      3.06 o 
  -4  -9   7       32.93       36.21      5.51 o 
  -3  -9   7       88.75       75.83      6.83 o 
  -2  -9   7      124.01      120.31      8.54 o 
  -1  -9   7        9.23        7.35      3.76 o 
   0  -9   7      102.04      106.18      5.16 o 
   1  -9   7       79.26       85.60      4.62 o 
   2  -9   7        9.03        4.94      3.76 o 
   3  -9   7       21.53       19.63      4.86 o 
   4  -9   7       15.70       10.09      4.36 o 
  -5  -8   7        0.36        1.28      3.29 o 
  -4  -8   7       99.31      101.46      7.36 o 
  -3  -8   7      722.13      748.76     29.41 o 
  -2  -8   7      262.18      270.42     13.38 o 
  -1  -8   7        0.50       -2.94      2.57 o 
   0  -8   7        3.70        1.83      1.86 o 
   1  -8   7       12.21       16.11      3.13 o 
   2  -8   7       81.67       83.39      6.75 o 
   3  -8   7       31.14       26.03      4.91 o 
   4  -8   7       54.80       61.78      6.18 o 
   5  -8   7        9.47        4.47      4.05 o 
  -6  -7   7       12.15        8.31      4.08 o 
  -5  -7   7      120.60      118.36      8.21 o 
  -4  -7   7      133.54      150.20      9.07 o 
  -3  -7   7      348.21      326.08     13.01 o 
  -2  -7   7       79.75       85.94      4.39 o 
  -1  -7   7       40.68       34.41      2.91 o 
   0  -7   7       25.10       20.71      6.18 o 
   1  -7   7        7.32        4.77      1.49 o 
   2  -7   7      114.85      105.78      4.97 o 
   3  -7   7       85.17       82.84      5.26 o 
   4  -7   7      132.27      133.55      8.69 o 
   5  -7   7       18.65       21.97      4.80 o 
  -6  -6   7       77.34       77.14      6.61 o 
  -5  -6   7      717.28      730.45     28.55 o 
  -4  -6   7      322.27      324.08     14.70 o 
  -3  -6   7        0.74        2.22      1.54 o 
  -2  -6   7        1.12        0.43      1.30 o 
  -1  -6   7        1.81        0.91      1.44 o 
   0  -6   7      273.31      274.63      8.76 o 
   1  -6   7      175.46      162.86      4.83 o 
   2  -6   7        8.16        2.98      2.65 o 
   3  -6   7       58.93       60.69      3.74 o 
   4  -6   7      198.33      231.86      8.26 o 
   5  -6   7        7.61       10.28      2.48 o 
   6  -6   7        0.08       -3.05      3.74 o 
  -7  -5   7       92.08      118.10      8.72 o 
  -6  -5   7      221.59      210.80     11.35 o 
  -5  -5   7      221.27      222.36     11.39 o 
  -4  -5   7       15.04       15.05      3.33 o 
  -3  -5   7        2.68        0.63      1.44 o 
  -2  -5   7        0.51       -0.12      1.18 o 
  -1  -5   7      209.18      192.25      6.58 o 
   0  -5   7      454.44      477.22     13.19 o 
   1  -5   7      316.68      319.43      7.55 o 
   2  -5   7      101.52       91.89      4.26 o 
   3  -5   7      102.88       91.06      5.71 o 
   4  -5   7       33.39       41.49      3.23 o 
   5  -5   7        0.70        2.04      1.95 o 
  -7  -4   7      130.61      143.69      9.45 o 
  -6  -4   7      448.06      473.70     20.11 o 
  -5  -4   7       37.84       34.37      4.33 o 
  -4  -4   7       86.09       81.18      5.82 o 
  -3  -4   7        2.36        0.84      1.33 o 
  -2  -4   7        2.09        1.46      1.32 o 
  -1  -4   7      724.32      717.47     26.77 o 
   0  -4   7      391.53      367.97     10.50 o 
   1  -4   7      237.77      232.68      6.99 o 
   2  -4   7       70.67       81.72      3.84 o 
   3  -4   7       33.34       43.94      5.37 o 
   4  -4   7        6.15        7.37      1.97 o 
   5  -4   7        1.01        2.17      2.26 o 
  -7  -3   7       50.86       45.37      5.68 o 
  -6  -3   7      162.41      178.77      9.98 o 
  -5  -3   7       43.95       66.51      5.40 o 
  -4  -3   7        7.08        7.31      1.90 o 
  -3  -3   7       12.32        8.79      1.63 o 
  -2  -3   7       97.72       88.01      7.76 o 
  -1  -3   7     1784.29     1748.98     41.57 o 
   0  -3   7      441.51      458.46     12.35 o 
   1  -3   7      140.67      121.60      3.56 o 
   2  -3   7        4.52        4.80      1.10 o 
   3  -3   7        9.05        3.82      1.23 o 
   4  -3   7        2.05        1.77      1.49 o 
   5  -3   7        8.55        2.61      2.58 o 
   6  -3   7       82.26       85.06      6.81 o 
  -7  -2   7       34.32       33.21      5.68 o 
  -6  -2   7        2.60        3.84      3.40 o 
  -5  -2   7        5.04        5.35      2.97 o 
  -4  -2   7      192.47      218.07      7.04 o 
  -3  -2   7      348.67      349.34     12.21 o 
  -2  -2   7      877.53      881.02     39.26 o 
  -1  -2   7      509.64      456.61     12.23 o 
   0  -2   7       19.73       18.89      1.88 o 
   1  -2   7        8.54        6.66      1.12 o 
   2  -2   7       26.04       23.34      2.21 o 
   3  -2   7       56.06       58.34      3.47 o 
   4  -2   7        2.83        3.11      1.65 o 
   5  -2   7       65.59       59.85      5.40 o 
   6  -2   7       57.82       60.48      6.07 o 
  -7  -1   7       46.78       59.57      6.27 o 
  -6  -1   7       20.10       21.20      4.36 o 
  -5  -1   7       13.14       16.28      3.51 o 
  -4  -1   7      372.93      369.59     10.60 o 
  -3  -1   7      897.46      914.53     22.81 o 
  -2  -1   7     1286.23     1249.84     30.28 o 
  -1  -1   7        5.79        7.59      1.42 o 
   0  -1   7       41.45       43.02      4.26 o 
   1  -1   7      206.13      202.95      6.62 o 
   2  -1   7       34.87       32.27      3.10 o 
   3  -1   7      624.38      597.95     16.06 o 
   4  -1   7        8.14        8.51      2.32 o 
   5  -1   7       46.50       52.86      5.56 o 
   6  -1   7       16.51       18.67      4.47 o 
  -7   0   7       71.82       82.96      7.23 o 
  -6   0   7      155.99      162.97      9.53 o 
  -5   0   7       35.12       46.18      4.75 o 
  -4   0   7      528.39      513.93     13.93 o 
  -3   0   7      472.76      464.09     12.63 o 
  -2   0   7      135.77      118.94      4.44 o 
  -1   0   7        5.06        3.59      2.26 o 
   0   0   7        0.46        7.18      2.69 o 
   1   0   7        0.56       -1.42      2.04 o 
   2   0   7       90.32       93.75      4.45 o 
   3   0   7      374.48      390.14     25.75 o 
   4   0   7       73.06       59.28      3.87 o 
   5   0   7       25.25       26.74      5.00 o 
  -7   1   7      170.79      165.09     10.40 o 
  -6   1   7      141.42      136.05      8.71 o 
  -5   1   7       27.98       39.12      5.01 o 
  -4   1   7      428.89      411.60     11.77 o 
  -3   1   7      384.04      348.27     14.66 o 
  -2   1   7       79.26       79.76      5.67 o 
  -1   1   7       47.21       51.43      4.74 o 
   0   1   7       46.67       44.55      4.50 o 
   1   1   7      266.31      270.37     12.24 o 
   2   1   7      280.35      297.73     22.02 o 
   3   1   7       26.25       35.54      3.44 o 
   4   1   7       16.88       15.30      3.87 o 
   5   1   7        0.52       -0.94      2.83 o 
  -6   2   7      135.03      141.61      9.09 o 
  -5   2   7      165.43      158.66      6.47 o 
  -4   2   7        0.54       -1.13      2.54 o 
  -3   2   7       65.81       63.48      5.33 o 
  -2   2   7       31.37       25.74      4.19 o 
  -1   2   7        1.54        0.31      2.27 o 
   0   2   7      462.61      455.49     18.11 o 
   1   2   7      337.15      331.37     14.36 o 
   2   2   7      144.98      155.61      9.27 o 
   3   2   7        0.15        1.85      2.02 o 
   4   2   7        0.37       -2.55      2.58 o 
  -5   3   7      192.87      186.25     10.25 o 
  -4   3   7        1.33        0.63      2.52 o 
  -3   3   7       34.00       22.70      3.95 o 
  -2   3   7       12.05       11.91      3.47 o 
  -1   3   7      158.41      153.76      8.56 o 
   0   3   7      482.13      530.75     20.80 o 
   1   3   7      112.11      103.19      6.99 o 
   2   3   7        4.62        5.18      3.05 o 
   3   3   7       13.88       13.22      2.61 o 
   4   3   7        0.07       -2.35      2.78 o 
  -5   4   7        1.48        1.70      3.05 o 
  -4   4   7      104.33       87.88      6.85 o 
  -3   4   7       24.27       13.51      3.82 o 
  -2   4   7       32.58       28.06      4.49 o 
  -1   4   7      240.77      207.19     10.61 o 
   0   4   7       97.72       88.48      6.61 o 
   1   4   7       18.23       22.08      4.38 o 
   2   4   7        0.16       -1.14      2.40 o 
   3   4   7       10.31        8.77      2.55 o 
  -4   5   7      123.81      131.42      8.77 o 
  -3   5   7       76.11       94.17      7.43 o 
  -2   5   7       58.34       48.54      5.45 o 
  -1   5   7       90.20       88.66      6.97 o 
   0   5   7        0.93       -2.41      2.74 o 
   1   5   7        0.85       -3.19      2.75 o 
   2   5   7        0.19       -1.81      2.83 o 
  -3   6   7        4.97        7.39      3.73 o 
  -2   6   7       75.49       69.02      6.94 o 
  -1   6   7       86.84       87.45      7.62 o 
   0   6   7       23.06       23.84      5.03 o 
  -2 -11   8       22.93       29.00      5.79 o 
  -1 -11   8       47.17       41.98      3.52 o 
   0 -11   8       27.88       21.72      3.49 o 
   1 -11   8        8.23        9.17      4.42 o 
  -3 -10   8       35.16       46.16      6.58 o 
  -2 -10   8       24.00       21.41      5.14 o 
   0 -10   8       10.51       11.51      2.84 o 
   1 -10   8       34.68       26.77      5.34 o 
   2 -10   8        6.06        2.26      3.88 o 
   3 -10   8        5.18        3.48      4.35 o 
  -4  -9   8      100.85       91.70      7.51 o 
  -3  -9   8       46.25       43.48      5.40 o 
  -2  -9   8       35.71       48.76      6.50 o 
  -1  -9   8        2.71       -4.48      2.99 o 
   0  -9   8        1.06       -1.02      1.80 o 
   1  -9   8       15.03       14.59      2.70 o 
   2  -9   8       16.10        8.74      3.85 o 
   3  -9   8      108.11      108.61      8.33 o 
   4  -9   8       82.45       88.92      7.76 o 
  -5  -8   8      113.30       96.14      7.61 o 
  -4  -8   8       69.42       68.18      6.15 o 
  -3  -8   8       77.29       71.97      6.63 o 
  -2  -8   8       29.30       28.91      3.30 o 
  -1  -8   8       13.74        5.93      2.09 o 
   0  -8   8       18.41       16.55      1.99 o 
   1  -8   8       27.81       29.94      2.60 o 
   2  -8   8       92.58       95.53      5.14 o 
   3  -8   8      159.17      164.83      7.06 o 
   4  -8   8       37.14       44.80      6.10 o 
  -5  -7   8       66.85       64.52      6.19 o 
  -4  -7   8        6.13        5.65      3.36 o 
  -3  -7   8        4.53        6.71      2.10 o 
  -2  -7   8      100.03      110.26      6.43 o 
  -1  -7   8        6.39        2.19      1.90 o 
   0  -7   8      138.41      135.14      8.04 o 
   1  -7   8      167.84      167.89      5.19 o 
   2  -7   8      133.52      140.30      5.97 o 
   3  -7   8       29.69       28.09      4.40 o 
   4  -7   8        6.26        5.22      2.24 o 
   5  -7   8        0.96        0.08      3.29 o 
  -6  -6   8       80.23       75.99      6.78 o 
  -5  -6   8       55.98       60.20      5.70 o 
  -4  -6   8        3.64        1.86      3.00 o 
  -3  -6   8       63.07       67.65      3.80 o 
  -2  -6   8      309.13      330.86     12.25 o 
  -1  -6   8      201.48      199.72      7.17 o 
   0  -6   8       88.33       77.33      4.05 o 
   1  -6   8      204.94      202.91      5.68 o 
   2  -6   8       64.65       66.60      3.91 o 
   3  -6   8        1.45       -1.81      1.64 o 
   4  -6   8        0.23       -0.28      1.76 o 
   5  -6   8        3.32        2.66      2.62 o 
  -6  -5   8       44.49       47.84      5.57 o 
  -5  -5   8       91.52       84.67      6.44 o 
  -4  -5   8        2.71       -0.11      2.58 o 
  -3  -5   8       26.01       25.45      2.66 o 
  -2  -5   8      327.89      317.88     11.08 o 
  -1  -5   8      549.36      582.51     15.78 o 
   0  -5   8      206.62      217.03      7.67 o 
   1  -5   8       47.38       50.91      2.51 o 
   2  -5   8        5.58        3.29      1.78 o 
   3  -5   8        6.79        6.43      3.32 o 
   4  -5   8        1.80        1.47      1.90 o 
   5  -5   8       10.18       11.42      3.36 o 
  -6  -4   8       15.35       12.69      4.18 o 
  -5  -4   8       65.46       59.23      5.45 o 
  -4  -4   8        0.78        0.68      2.20 o 
  -3  -4   8      615.68      632.95     16.80 o 
  -2  -4   8      274.14      263.89     13.85 o 
  -1  -4   8      125.44      105.88      6.82 o 
   0  -4   8      101.64      111.65      5.73 o 
   1  -4   8        3.67        5.87      1.27 o 
   2  -4   8       10.20        6.94      1.83 o 
   3  -4   8        1.12       -1.86      1.57 o 
   4  -4   8       33.31       34.90      4.78 o 
  -6  -3   8       39.01       50.81      5.40 o 
  -5  -3   8       40.01       36.59      4.12 o 
  -4  -3   8      261.71      246.95     12.89 o 
  -3  -3   8      903.39      867.15     21.95 o 
  -2  -3   8       66.78       59.15      4.63 o 
  -1  -3   8        1.18        0.37      1.21 o 
   0  -3   8        9.63       10.91      1.79 o 
   1  -3   8       21.47       21.68      1.68 o 
   2  -3   8      121.49      114.84      7.28 o 
   3  -3   8       14.86       18.67      3.78 o 
   4  -3   8       48.44       43.00      4.72 o 
  -6  -2   8      181.89      194.53     10.70 o 
  -5  -2   8       68.74       85.46      6.16 o 
  -4  -2   8      517.54      510.65     23.04 o 
  -3  -2   8      406.37      409.80     12.16 o 
  -2  -2   8        5.66        9.99      2.00 o 
  -1  -2   8       28.03       20.44      2.12 o 
   0  -2   8       28.29       27.16      4.02 o 
   1  -2   8      113.82      103.02      6.82 o 
   2  -2   8       56.07       73.89      5.90 o 
   3  -2   8      225.62      234.59     11.71 o 
   4  -2   8       60.14       54.91      5.56 o 
  -6  -1   8      277.72      245.56     12.51 o 
  -5  -1   8        9.20       13.68      3.62 o 
  -4  -1   8      129.79      117.45      4.96 o 
  -3  -1   8       54.24       46.51      3.03 o 
  -2  -1   8        6.62        5.38      2.66 o 
  -1  -1   8        0.86       -0.54      2.27 o 
   0  -1   8      131.76      133.96      7.89 o 
   1  -1   8      201.01      215.10      7.16 o 
   2  -1   8        3.02        0.96      1.60 o 
   3  -1   8      302.21      333.59     10.49 o 
   4  -1   8       35.25       38.42      3.58 o 
   5  -1   8        2.79       -0.73      2.74 o 
  -6   0   8      182.09      171.05      9.92 o 
  -5   0   8       14.76       10.16      3.34 o 
  -4   0   8        9.95       13.33      2.30 o 
  -3   0   8       53.21       51.43      5.22 o 
  -2   0   8        2.10        0.23      2.26 o 
  -1   0   8      112.74      117.16      7.44 o 
   0   0   8      325.76      332.51     14.61 o 
   1   0   8      179.27      208.61     10.64 o 
   2   0   8        4.71        1.92      1.85 o 
   3   0   8       44.30       40.09      6.42 o 
   4   0   8        1.82        3.35      2.19 o 
   5   0   8        5.88        5.28      3.53 o 
  -6   1   8       14.63       21.47      4.64 o 
  -4   1   8       18.30       11.22      3.30 o 
  -3   1   8       66.38       70.72      5.78 o 
  -2   1   8        3.13        4.46      2.66 o 
  -1   1   8      150.49      147.33      8.42 o 
   0   1   8      488.54      525.52     20.70 o 
   1   1   8       32.51       35.28      4.95 o 
   2   1   8        3.50        2.57      2.01 o 
   3   1   8        2.27        1.64      1.99 o 
   4   1   8        0.11       -2.23      2.89 o 
  -5   2   8       51.12       52.27      5.63 o 
  -4   2   8       32.09       17.66      4.12 o 
  -3   2   8       30.48       20.01      4.12 o 
  -2   2   8      221.48      220.73     11.16 o 
  -1   2   8      131.67      103.45      7.10 o 
   0   2   8      198.70      206.80     10.66 o 
   1   2   8        3.36        1.36      2.82 o 
   2   2   8       12.06        9.93      2.39 o 
   3   2   8        0.51       -1.95      1.87 o 
   4   2   8        6.07        6.19      3.50 o 
  -5   3   8      127.80      135.49      9.05 o 
  -4   3   8      132.29      153.32      9.47 o 
  -3   3   8       22.59       24.96      4.58 o 
  -2   3   8      141.02      138.72      8.77 o 
  -1   3   8       34.26       37.68      5.46 o 
   0   3   8        2.16        2.75      3.09 o 
   1   3   8        2.86       -0.50      2.92 o 
   2   3   8        3.91        5.66      3.09 o 
   3   3   8       10.32        9.19      2.59 o 
  -4   4   8      159.86      144.01      9.58 o 
  -3   4   8       57.74       50.73      5.68 o 
  -2   4   8        1.07       -1.10      3.02 o 
  -1   4   8        4.53       -1.22      3.03 o 
   0   4   8       16.86       10.32      3.95 o 
   1   4   8        0.26       -2.95      2.60 o 
   2   4   8       57.92       56.82      6.55 o 
  -2   5   8        0.40        1.08      3.42 o 
  -1   5   8       13.04        6.30      3.88 o 
   0   5   8        8.29        7.41      4.01 o 
  -3 -10   9        3.24        4.46      3.71 o 
  -2 -10   9        0.18       -1.89      3.08 o 
   0 -10   9        3.46        3.17      2.33 o 
   1 -10   9       56.76       60.27      6.59 o 
   2 -10   9       38.27       28.04      5.43 o 
  -4  -9   9        0.23        3.03      3.76 o 
  -3  -9   9        1.15       -0.42      3.14 o 
  -2  -9   9       71.22       70.35      6.86 o 
  -1  -9   9       67.64       66.64      4.59 o 
   0  -9   9        2.13        2.28      2.46 o 
   1  -9   9       74.00       78.59      3.72 o 
   2  -9   9       58.58       66.12      4.66 o 
   3  -9   9        6.22        4.49      3.98 o 
  -4  -8   9       22.42       20.22      4.70 o 
  -3  -8   9        5.90        2.46      3.36 o 
  -2  -8   9      355.45      371.39     14.35 o 
  -1  -8   9      104.17      101.21      5.25 o 
   0  -8   9        7.77        8.72      1.79 o 
   1  -8   9       14.98       10.47      1.93 o 
   2  -8   9       10.06        6.94      2.47 o 
   3  -8   9       21.18       20.36      3.79 o 
   4  -8   9        1.14       -1.68      2.08 o 
  -5  -7   9        0.40       -4.52      3.02 o 
  -4  -7   9       71.51       83.43      6.60 o 
  -3  -7   9      113.36      127.70      7.30 o 
  -2  -7   9      296.61      295.64      9.85 o 
  -1  -7   9       54.21       55.05      3.71 o 
   0  -7   9        3.98        6.35      1.83 o 
   1  -7   9       52.48       62.33      3.10 o 
   2  -7   9        1.52       -0.38      1.87 o 
   3  -7   9        0.11       -2.56      1.71 o 
   4  -7   9        2.54        0.56      2.48 o 
  -5  -6   9        4.92        3.64      3.11 o 
  -4  -6   9      259.97      258.60     12.77 o 
  -3  -6   9      233.95      233.89     11.91 o 
  -2  -6   9      115.88      123.23      5.44 o 
  -1  -6   9        6.75        5.69      2.10 o 
   0  -6   9        0.37       -1.56      2.23 o 
   1  -6   9       80.50       84.29      3.42 o 
   2  -6   9       20.82       19.16      4.53 o 
   3  -6   9        3.63       -0.40      1.81 o 
   4  -6   9       19.19       14.90      3.81 o 
  -6  -5   9       57.72       63.46      6.24 o 
  -5  -5   9      246.80      245.45     12.30 o 
  -4  -5   9       92.15       93.74      6.66 o 
  -3  -5   9       65.17       52.13      6.25 o 
  -2  -5   9       92.52      107.91      4.91 o 
  -1  -5   9        0.56       -0.93      1.69 o 
   0  -5   9        5.51        3.56      1.81 o 
   1  -5   9       13.65        9.17      1.60 o 
   2  -5   9       41.05       36.06      3.10 o 
   3  -5   9       23.63       23.61      4.18 o 
   4  -5   9       53.71       62.70      6.11 o 
  -6  -4   9       74.31       78.76      6.72 o 
  -5  -4   9      530.76      579.24     23.39 o 
  -4  -4   9      128.47      137.65      7.95 o 
  -3  -4   9       17.44       19.29      2.59 o 
  -2  -4   9        9.13        7.52      2.04 o 
  -1  -4   9       19.08       15.89      2.34 o 
   0  -4   9      174.21      179.62      6.48 o 
   1  -4   9       68.89       68.41      3.76 o 
   2  -4   9      117.22      121.23      7.93 o 
   3  -4   9       46.14       54.06      5.60 o 
   4  -4   9       31.49       29.91      4.89 o 
  -6  -3   9       78.59       76.53      6.44 o 
  -5  -3   9      106.10      103.76      7.09 o 
  -4  -3   9       94.99       93.58      4.47 o 
  -3  -3   9       42.76       39.03      3.04 o 
  -2  -3   9      109.41      105.92      4.54 o 
  -1  -3   9        3.08        2.66      2.66 o 
   0  -3   9      396.19      443.41     18.30 o 
   1  -3   9      177.98      176.97      9.77 o 
   2  -3   9      112.96      107.04      7.62 o 
   3  -3   9       13.31       19.82      4.08 o 
   4  -3   9        0.22       -0.08      2.80 o 
  -6  -2   9      130.57      134.13      8.57 o 
  -5  -2   9        8.82        5.24      2.78 o 
  -4  -2   9       12.75       11.74      2.26 o 
  -3  -2   9       41.55       49.96      4.72 o 
  -2  -2   9       36.51       40.60      4.72 o 
  -1  -2   9      214.49      237.14     11.79 o 
   0  -2   9      237.83      230.15     11.61 o 
   1  -2   9      116.82      121.43      8.03 o 
   2  -2   9        2.11       17.59      3.96 o 
   3  -2   9       13.37       16.55      3.93 o 
   4  -2   9        6.35        5.45      3.28 o 
  -6  -1   9       53.26       59.73      5.94 o 
  -5  -1   9        0.92        2.61      2.91 o 
  -4  -1   9       26.27       26.83      4.38 o 
  -3  -1   9       55.27       66.16      5.76 o 
  -2  -1   9      285.97      304.43     13.81 o 
  -1  -1   9      474.50      533.60     21.23 o 
   0  -1   9       61.83       69.17      6.07 o 
   1  -1   9       24.44       22.16      4.44 o 
   2  -1   9       86.59       78.54      6.71 o 
   3  -1   9        2.92        0.68      2.69 o 
   4  -1   9       51.42       49.06      6.04 o 
  -4   0   9        5.90        2.04      3.00 o 
  -3   0   9      241.07      216.66     11.44 o 
  -2   0   9      234.79      250.78     12.45 o 
  -1   0   9      172.95      178.06      9.99 o 
   0   0   9       23.82       25.96      4.49 o 
   1   0   9        7.25        7.92      3.36 o 
   2   0   9       27.83       33.27      5.09 o 
   3   0   9        3.98        5.26      3.47 o 
  -4   1   9       57.78       61.42      6.30 o 
  -3   1   9      243.26      237.90     12.16 o 
  -2   1   9      180.28      177.62      9.95 o 
  -1   1   9        4.32        3.42      3.22 o 
   0   1   9        0.11        0.53      2.91 o 
   1   1   9        2.16       -0.08      3.06 o 
   2   1   9        4.27        3.05      2.04 o 
   3   1   9       39.99       43.83      8.60 o 
  -4   2   9      236.48      234.89     12.41 o 
  -3   2   9        8.48        6.16      3.56 o 
  -2   2   9       29.41       29.83      4.92 o 
  -1   2   9       36.81       22.95      4.52 o 
   0   2   9        7.46        2.54      3.06 o 
   1   2   9       28.43       28.91      5.11 o 
   2   2   9       38.07       41.70      5.46 o 
  -4   3   9      103.33      105.74      8.30 o 
  -3   3   9        3.33       -2.04      3.26 o 
  -2   3   9       11.12        8.66      3.71 o 
  -1   3   9        0.50       -3.22      2.92 o 
   0   3   9        9.19        6.33      3.59 o 
   1   3   9       56.58       60.97      6.42 o 
  -1   4   9        8.58        6.98      4.27 o 
   0 -10  10       27.57       33.33      3.67 o 
   1 -10  10        9.33       11.96      4.61 o 
  -3  -9  10       52.84       60.67      6.56 o 
  -2  -9  10      124.69      124.58      7.95 o 
  -1  -9  10       86.55       94.00      5.40 o 
   0  -9  10        0.19       -0.92      1.53 o 
   1  -9  10        0.86        0.81      2.30 o 
   2  -9  10        0.44        1.72      2.44 o 
  -4  -8  10       42.12       46.55      5.43 o 
  -3  -8  10       72.06       80.72      7.14 o 
  -2  -8  10      187.02      192.50      7.96 o 
  -1  -8  10       31.36       28.28      4.09 o 
   0  -8  10       28.04       25.08      2.47 o 
   1  -8  10        0.49       -1.37      1.45 o 
   2  -8  10        2.97        1.27      2.08 o 
   3  -8  10       31.74       29.82      4.65 o 
  -4  -7  10      122.09      116.88      8.10 o 
  -3  -7  10       37.23       41.46      3.65 o 
  -2  -7  10       12.32       12.96      2.71 o 
  -1  -7  10        9.90       13.68      5.21 o 
   0  -7  10       21.95       18.67      2.09 o 
   1  -7  10       17.40       18.18      3.12 o 
   2  -7  10       54.44       45.34      3.94 o 
   3  -7  10       38.89       45.68      4.00 o 
  -5  -6  10       78.46       73.36      6.49 o 
  -4  -6  10      166.84      175.55     10.04 o 
  -3  -6  10        7.84       10.74      2.41 o 
  -2  -6  10       28.95       31.82      3.86 o 
  -1  -6  10       10.06       11.82      2.30 o 
   0  -6  10       16.95       14.00      2.97 o 
   1  -6  10       78.99       81.96      3.78 o 
   2  -6  10      121.23      130.86      5.88 o 
   3  -6  10       19.67       21.43      4.63 o 
  -5  -5  10       69.86       65.05      5.76 o 
  -4  -5  10       53.61       48.15      5.09 o 
  -3  -5  10       13.88       12.42      2.38 o 
  -2  -5  10        0.26       -1.35      1.65 o 
  -1  -5  10        3.26        2.80      1.82 o 
   0  -5  10      160.88      162.75      5.96 o 
   1  -5  10      181.00      184.57     10.50 o 
   2  -5  10       58.42       68.51      6.18 o 
   3  -5  10        0.63       -0.57      2.77 o 
   4  -5  10        1.32        0.19      2.85 o 
  -5  -4  10       28.35       28.33      4.77 o 
  -4  -4  10        2.63        2.71      2.91 o 
  -3  -4  10        9.22        8.90      2.96 o 
  -2  -4  10      104.84      103.75      4.79 o 
  -1  -4  10       42.29       42.19      4.94 o 
   0  -4  10      226.31      230.54     11.95 o 
   1  -4  10       91.17      101.42      7.54 o 
   2  -4  10        5.37        5.54      3.33 o 
   3  -4  10        1.34        0.25      2.82 o 
   4  -4  10        4.62        3.09      2.99 o 
  -5  -3  10        3.76        3.57      3.26 o 
  -4  -3  10        2.62        3.53      3.73 o 
  -3  -3  10      115.51      125.11      8.09 o 
  -2  -3  10      215.53      221.32     11.37 o 
  -1  -3  10       60.91       63.60      5.90 o 
   0  -3  10       96.38      113.78      7.85 o 
   1  -3  10        3.22        0.76      2.83 o 
   2  -3  10        1.89        1.01      2.72 o 
   3  -3  10        0.20        0.84      2.63 o 
  -5  -2  10       34.90       37.76      4.66 o 
  -4  -2  10       27.60       25.64      4.53 o 
  -3  -2  10      249.07      253.90     12.69 o 
  -2  -2  10      149.38      129.72      8.69 o 
  -1  -2  10       63.61       55.92      5.79 o 
   0  -2  10        2.48        0.46      3.03 o 
   1  -2  10        1.00        1.44      3.12 o 
   2  -2  10       16.55       11.60      3.79 o 
   3  -2  10        0.08        2.34      3.00 o 
  -4  -1  10       12.99       12.04      4.04 o 
  -3  -1  10       96.12      111.86      7.91 o 
  -2  -1  10       46.90       50.27      5.91 o 
  -1  -1  10       38.82       34.39      5.20 o 
   0  -1  10        1.44        0.50      2.86 o 
   1  -1  10        0.16       -0.25      3.28 o 
   2  -1  10        0.59       -1.18      3.03 o 
   3  -1  10        2.92        2.20      3.29 o 
  -4   0  10        0.95       -4.11      2.74 o 
  -3   0  10       32.43       32.19      5.54 o 
  -2   0  10       32.20       36.09      5.32 o 
  -1   0  10        6.22        9.62      3.73 o 
   0   0  10        1.36        0.22      2.83 o 
   1   0  10       15.73       14.06      4.05 o 
   2   0  10       28.48       25.89      5.20 o 
  -4   1  10        3.19       -0.71      3.53 o 
  -3   1  10        0.92        1.52      3.45 o 
  -2   1  10       17.45       19.20      4.60 o 
  -1   1  10        2.42        0.62      3.54 o 
   0   1  10        3.48        0.60      3.28 o 
   1   1  10       88.30       95.32      7.77 o 
   2   1  10       40.31       52.25      6.53 o 
  -3   2  10       10.51        1.30      3.33 o 
  -2   2  10        2.76        2.89      3.64 o 
  -1   2  10       39.17       46.53      6.10 o 
   0   2  10       20.63       25.39      5.32 o 
  -1  -9  11       10.49       12.61      4.18 o 
   0  -9  11        0.20       -0.74      1.66 o 
  -3  -8  11        1.03       -2.47      3.23 o 
  -2  -8  11        0.43        1.22      2.36 o 
  -1  -8  11       53.05       53.78      4.14 o 
   0  -8  11        7.73        6.18      1.87 o 
   1  -8  11       23.52       19.46      3.22 o 
  -3  -7  11       17.17       15.21      2.82 o 
  -2  -7  11        0.74       -0.94      1.83 o 
  -1  -7  11       58.76       62.46      4.20 o 
   0  -7  11       30.57       33.28      4.26 o 
   1  -7  11       31.30       30.90      3.54 o 
   2  -7  11       30.46       29.45      5.25 o 
  -4  -6  11       14.18       19.97      4.44 o 
  -3  -6  11       23.74       21.94      2.93 o 
  -2  -6  11        7.26        3.62      3.05 o 
  -1  -6  11       89.92       92.25      4.87 o 
   0  -6  11       70.70       71.54      6.61 o 
   1  -6  11       12.27       11.62      3.85 o 
   2  -6  11        5.33        1.93      3.03 o 
  -4  -5  11      141.44      145.01      8.75 o 
  -3  -5  11        3.54        4.10      2.25 o 
  -2  -5  11       41.41       46.01      5.85 o 
  -1  -5  11      104.96      108.50      7.91 o 
   0  -5  11       32.82       35.76      5.32 o 
   1  -5  11        2.30        3.11      3.20 o 
   2  -5  11        4.12        5.92      3.42 o 
  -4  -4  11      208.40      201.28     10.53 o 
  -3  -4  11       43.71       44.00      5.14 o 
  -2  -4  11       99.81       90.11      7.29 o 
  -1  -4  11        5.22        6.68      3.45 o 
   0  -4  11        3.43        1.39      2.94 o 
   1  -4  11        0.08       -1.56      2.89 o 
   2  -4  11        0.06       -2.27      2.95 o 
  -3  -3  11       49.37       49.99      5.51 o 
  -2  -3  11       67.65       68.15      6.33 o 
  -1  -3  11       11.26        2.63      3.34 o 
   0  -3  11       10.09        8.57      3.54 o 
   1  -3  11        4.74        4.81      3.25 o 
   2  -3  11       20.72       20.11      4.78 o 
  -4  -2  11        2.53        1.87      3.37 o 
  -3  -2  11        0.67       -0.84      2.97 o 
  -2  -2  11       16.80       16.83      4.42 o 
  -1  -2  11        1.05       -2.63      2.92 o 
   0  -2  11        0.44        0.43      3.08 o 
   1  -2  11       22.28       19.70      4.66 o 
   2  -2  11       55.92       63.40      6.66 o 
  -3  -1  11       12.37       10.66      4.22 o 
  -2  -1  11       16.64       17.30      4.47 o 
  -1  -1  11       24.05       22.73      4.84 o 
   0  -1  11       28.87       36.35      5.69 o 
   1  -1  11       44.28       49.73      6.56 o 
  -3   0  11        1.16       -0.67      3.53 o 
  -2   0  11       71.89       76.15      7.09 o 
  -1   0  11       28.66       40.11      5.79 o 
   0   0  11       32.91       32.57      5.71 o 
  -1  -7  12       45.87       46.23      6.27 o 
  -2  -6  12       20.84       21.94      4.38 o 
  -1  -6  12        1.70        1.58      2.94 o 
   0  -6  12        3.42        1.76      2.83 o 
  -2  -5  12        0.59       -2.00      2.71 o 
  -1  -5  12        0.41       -0.60      3.11 o 
   0  -5  12       14.13       13.40      4.21 o 
  -2  -4  12        0.19        2.58      3.23 o 
  -1  -4  12        0.34       -0.63      3.33 o 
   0  -4  12        1.88        0.14      3.36 o 
  -2  -3  12       34.97       31.00      5.29 o 
   0  -3  12        9.57       14.85      4.56 o 
                                                 
